# Supplementary material for: Variation in Temperature Dependences across Europe Reveals the Climate Sensitivity of Soil Microbial Decomposers
Source: Appl Environ Microbiol. 2023 May 10;89(5):e02090-22. doi: 10.1128/aem.02090-22 (PMC10231190; doi:10.1128/aem.02090-22)
Supplement: Supplemental file 1 — Supplemental material. Download aem.02090-22-s0001.xlsx, XLSX file, 0.2 MB [file aem.02090-22-s0001.xlsx]

## Sheet: Bacteria_warmadapated
Taxa	Kingdom	Phylum	Class	Order	Family	Genus	Pearson cor	p value	Significance
ASV21	Bacteria	Nitrospirota	Nitrospiria	Nitrospirales	Nitrospiraceae	Nitrospira	0.481501	2.13e-05	***
ASV1216	Bacteria	Proteobacteria	Gammaproteobacteria	CCD24			0.418666	0.00028	***
ASV382	Bacteria	Proteobacteria	Alphaproteobacteria	Rhizobiales	Hyphomicrobiaceae	Pedomicrobium	0.418557	0.000281	***
ASV1061	Bacteria	Proteobacteria	Alphaproteobacteria	Rhizobiales	Hyphomicrobiaceae	Hyphomicrobium	0.407999	0.000413	***
ASV780	Bacteria	Actinobacteriota	Actinobacteria	Streptomycetales	Streptomycetaceae	Streptomyces	0.396096	0.000628	***
ASV3407	Bacteria	Methylomirabilota	Methylomirabilia	Rokubacteriales			0.393283	0.000692	***
ASV809	Bacteria	Chloroflexi	Chloroflexia	Thermomicrobiales	AKYG1722		0.389549	0.000786	***
ASV4157	Bacteria	Actinobacteriota	Actinobacteria	Corynebacteriales	Mycobacteriaceae	Mycobacterium	0.38463	0.000927	***
ASV234	Bacteria	Actinobacteriota	Actinobacteria	Streptomycetales	Streptomycetaceae	Streptomyces	0.378939	0.00111895	**
ASV3947	Bacteria	Gemmatimonadota	Gemmatimonadetes	Gemmatimonadales	Gemmatimonadaceae	Gemmatimonas	0.376627	0.00120678	**
ASV1259	Bacteria	Actinobacteriota	Actinobacteria	Streptomycetales	Streptomycetaceae	Streptomyces	0.374455	0.00129485	**
ASV6021	Bacteria	Actinobacteriota	Thermoleophilia	Solirubrobacterales	Solirubrobacteraceae	Solirubrobacter	0.373758	0.00132435	**
ASV18	Bacteria	Firmicutes	Bacilli	Bacillales	Bacillaceae	Bacillus	0.372126	0.00139573	**
ASV3060	Bacteria	Actinobacteriota	Thermoleophilia	Solirubrobacterales	Solirubrobacteraceae	Solirubrobacter	0.370304	0.00147955	**
ASV3638	Bacteria	Actinobacteriota	Thermoleophilia	Gaiellales			0.369351	0.00152514	**
ASV4859	Bacteria	Proteobacteria	Alphaproteobacteria	Rhizobiales	Xanthobacteraceae		0.369246	0.00153024	**
ASV1536	Bacteria	Chloroflexi	Gitt-GS-136				0.365839	0.00170437	**
ASV6735	Bacteria	Myxococcota	Polyangia	Nannocystales	Nannocystaceae	Nannocystis	0.365804	0.00170625	**
ASV6045	Bacteria	Proteobacteria	Gammaproteobacteria	Steroidobacterales	Steroidobacteraceae	Steroidobacter	0.36087	0.00199036	**
ASV1759	Bacteria	Proteobacteria	Alphaproteobacteria	Rhizobiales	Hyphomicrobiaceae	Pedomicrobium	0.359303	0.00208909	**
ASV1552	Bacteria	Proteobacteria	Gammaproteobacteria	Steroidobacterales	Steroidobacteraceae	Steroidobacter	0.356313	0.00228973	**
ASV778	Bacteria	Actinobacteriota	Actinobacteria	Propionibacteriales	Nocardioidaceae	Nocardioides	0.356118	0.00230342	**
ASV3908	Bacteria	Firmicutes	Bacilli	Bacillales	Planococcaceae	Domibacillus	0.353955	0.00245998	**
ASV7127	Bacteria	Acidobacteriota	Acidobacteriae	Bryobacterales	Bryobacteraceae	Bryobacter	0.353597	0.00248676	**
ASV2034	Bacteria	Actinobacteriota	Actinobacteria	Propionibacteriales	Nocardioidaceae	Nocardioides	0.351724	0.00263136	**
ASV451	Bacteria	Actinobacteriota	Actinobacteria	Corynebacteriales	Mycobacteriaceae	Mycobacterium	0.351617	0.00263987	**
ASV764	Bacteria	Actinobacteriota	Acidimicrobiia	Microtrichales	Ilumatobacteraceae		0.350888	0.00269832	**
ASV4790	Bacteria	Actinobacteriota	Acidimicrobiia	Microtrichales	Microtrichaceae	Sva0996 marine group	0.348668	0.00288348	**
ASV4422	Bacteria	Firmicutes	Clostridia	Peptostreptococcales-Tissierellales	Peptostreptococcaceae	Paraclostridium	0.347721	0.00296579	**
ASV461	Bacteria	Actinobacteriota	Thermoleophilia	Gaiellales			0.346578	0.00306803	**
ASV5533	Bacteria	Myxococcota	Polyangia	Polyangiales	BIrii41		0.346311	0.00309233	**
ASV1401	Bacteria	Actinobacteriota	Actinobacteria	Streptosporangiales	Thermomonosporaceae	Actinomadura	0.345724	0.00314646	**
ASV1492	Bacteria	Actinobacteriota	Acidimicrobiia	Microtrichales	Iamiaceae	Iamia	0.34501	0.0032134	**
ASV284	Bacteria	Actinobacteriota	Acidimicrobiia	Microtrichales	Ilumatobacteraceae	Ilumatobacter	0.344698	0.00324304	**
ASV807	Bacteria	Gemmatimonadota	Gemmatimonadetes	Gemmatimonadales	Gemmatimonadaceae		0.344423	0.00326939	**
ASV4679	Bacteria	Proteobacteria	Gammaproteobacteria	Xanthomonadales	Xanthomonadaceae	Lysobacter	0.343592	0.00335003	**
ASV7626	Bacteria	Acidobacteriota	Vicinamibacteria	Vicinamibacterales			0.342355	0.00347354	**
ASV1056	Bacteria	Actinobacteriota	Actinobacteria	Propionibacteriales	Nocardioidaceae	Nocardioides	0.341748	0.00353558	**
ASV5258	Bacteria	Patescibacteria	Saccharimonadia	Saccharimonadales			0.341542	0.00355681	**
ASV2459	Bacteria	Proteobacteria	Gammaproteobacteria	Pseudomonadales	Pseudomonadaceae	Pseudomonas	0.339506	0.00377337	**
ASV9026	Bacteria	Firmicutes	Bacilli	Paenibacillales	Paenibacillaceae	Paenibacillus	0.339289	0.00379713	**
ASV11912	Bacteria	Proteobacteria	Gammaproteobacteria	Burkholderiales	SC-I-84		0.338601	0.00387329	**
ASV6658	Bacteria	Acidobacteriota	Blastocatellia	Pyrinomonadales	Pyrinomonadaceae	RB41	0.337942	0.00394755	**
ASV3504	Bacteria	Actinobacteriota	Actinobacteria	Corynebacteriales	Mycobacteriaceae	Mycobacterium	0.337339	0.00401657	**
ASV230	Bacteria	Gemmatimonadota	Gemmatimonadetes	Gemmatimonadales	Gemmatimonadaceae		0.33732	0.00401878	**
ASV621	Bacteria	Proteobacteria	Alphaproteobacteria	Rhizobiales	Xanthobacteraceae	Rhodoplanes	0.337066	0.00404818	**
ASV917	Bacteria	Actinobacteriota	Acidimicrobiia	Microtrichales	Ilumatobacteraceae		0.336572	0.00410596	**
ASV7752	Bacteria	Proteobacteria	Gammaproteobacteria	Burkholderiales	Comamonadaceae	Ramlibacter	0.336277	0.00414075	**
ASV6334	Bacteria	Acidobacteriota	Vicinamibacteria	Vicinamibacterales	Vicinamibacteraceae		0.335715	0.00420785	**
ASV11765	Bacteria	Firmicutes	Limnochordia	Limnochordales	Limnochordaceae		0.333363	0.00449928	**
ASV1797	Bacteria	Proteobacteria	Alphaproteobacteria	Rhizobiales	Beijerinckiaceae	Microvirga	0.332829	0.00456786	**
ASV7128	Bacteria	Actinobacteriota	Actinobacteria	Euzebyales	Euzebyaceae		0.332821	0.00456894	**
ASV2900	Bacteria	Actinobacteriota	Acidimicrobiia	IMCC26256			0.330892	0.00482457	**
ASV6126	Bacteria	Actinobacteriota	Actinobacteria	Micromonosporales	Micromonosporaceae	Luedemannella	0.330691	0.00485194	**
ASV1247	Bacteria	Acidobacteriota	Vicinamibacteria	Vicinamibacterales			0.329039	0.00508191	**
ASV1532	Bacteria	Firmicutes	Bacilli	Bacillales	Bacillaceae	Terribacillus	0.329036	0.0050824	**
ASV1706	Bacteria	Bacteroidota	Bacteroidia	Chitinophagales	Chitinophagaceae	Flavihumibacter	0.328968	0.00509199	**
ASV15	Bacteria	Firmicutes	Bacilli	Bacillales	Bacillaceae	Bacillus	0.328517	0.00515659	**
ASV12100	Bacteria	Actinobacteriota	Acidimicrobiia				0.327484	0.00530719	**
ASV1662	Bacteria	Actinobacteriota	Thermoleophilia	Gaiellales			0.327167	0.00535427	**
ASV3687	Bacteria	Proteobacteria	Alphaproteobacteria	Rhizobiales	Xanthobacteraceae		0.326977	0.00538263	**
ASV3107	Bacteria	Actinobacteriota	Actinobacteria	Corynebacteriales	Mycobacteriaceae	Mycobacterium	0.326861	0.0053999	**
ASV2236	Bacteria	Actinobacteriota	Thermoleophilia	Gaiellales			0.326528	0.00545007	**
ASV121	Bacteria	RCP2-54					0.326404	0.00546881	**
ASV10350	Bacteria	RCP2-54					0.325311	0.00563677	**
ASV21989	Bacteria	Verrucomicrobiota	Verrucomicrobiae	Chthoniobacterales	Xiphinematobacteraceae	Candidatus Xiphinematobacter	0.324453	0.00577187	**
ASV592	Bacteria	Firmicutes	Bacilli	Bacillales	Bacillaceae	Bacillus	0.322781	0.00604315	**
ASV118	Bacteria	Proteobacteria	Alphaproteobacteria	Rhizobiales	Methyloligellaceae		0.322766	0.00604573	**
ASV2838	Bacteria	Actinobacteriota	Thermoleophilia	Solirubrobacterales	67-14		0.321311	0.00629099	**
ASV882	Bacteria	Firmicutes	Bacilli	Alicyclobacillales	Alicyclobacillaceae	Tumebacillus	0.320813	0.00637697	**
ASV5092	Bacteria	Actinobacteriota	Acidimicrobiia	Microtrichales	Ilumatobacteraceae		0.320437	0.00644265	**
ASV1331	Bacteria	Chloroflexi	Gitt-GS-136				0.318065	0.00687015	**
ASV17204	Bacteria	Actinobacteriota	Actinobacteria	Propionibacteriales	Nocardioidaceae	Nocardioides	0.31788	0.00690451	**
ASV1043	Bacteria	Actinobacteriota	Thermoleophilia	Gaiellales			0.317242	0.00702416	**
ASV1754	Bacteria	Proteobacteria	Alphaproteobacteria				0.3156	0.00734071	**
ASV828	Bacteria	Actinobacteriota	Thermoleophilia	Gaiellales			0.315594	0.00734191	**
ASV1213	Bacteria	Actinobacteriota	Actinobacteria	Streptomycetales	Streptomycetaceae	Streptomyces	0.315271	0.00740549	**
ASV495	Bacteria	Actinobacteriota	MB-A2-108				0.314726	0.00751416	**
ASV10614	Bacteria	Myxococcota	bacteriap25				0.314502	0.00755916	**
ASV5965	Bacteria	Acidobacteriota	Acidobacteriae	Solibacterales	Solibacteraceae	Candidatus Solibacter	0.31434	0.00759197	**
ASV13010	Bacteria	Actinobacteriota	Actinobacteria	Pseudonocardiales	Pseudonocardiaceae	Pseudonocardia	0.314317	0.00759659	**
ASV4676	Bacteria	Actinobacteriota	Acidimicrobiia	Microtrichales			0.313582	0.00774659	**
ASV8221	Bacteria	Patescibacteria	Saccharimonadia	Saccharimonadales	LWQ8		0.313001	0.00786707	**
ASV2462	Bacteria	Actinobacteriota	Actinobacteria	Pseudonocardiales	Pseudonocardiaceae	Pseudonocardia	0.311892	0.00810176	**
ASV2333	Bacteria	Actinobacteriota	Acidimicrobiia	Microtrichales			0.311504	0.00818516	**
ASV1997	Bacteria	Actinobacteriota	Thermoleophilia	Gaiellales	Gaiellaceae	Gaiella	0.311229	0.00824488	**
ASV9574	Bacteria	Actinobacteriota	Acidimicrobiia	IMCC26256			0.311221	0.00824648	**
ASV5268	Bacteria	Proteobacteria	Alphaproteobacteria	Elsterales			0.310488	0.00840747	**
ASV563	Bacteria	Actinobacteriota	Actinobacteria	Pseudonocardiales	Pseudonocardiaceae	Actinomycetospora	0.310286	0.00845214	**
ASV298	Bacteria	Actinobacteriota	Thermoleophilia	Gaiellales	Gaiellaceae	Gaiella	0.309843	0.00855118	**
ASV11294	Bacteria	Proteobacteria	Alphaproteobacteria	Rhodobacterales	Rhodobacteraceae	Amaricoccus	0.309703	0.00858275	**
ASV9003	Bacteria	Actinobacteriota	Thermoleophilia	Solirubrobacterales	67-14		0.309654	0.00859369	**
ASV7018	Bacteria	Chloroflexi	KD4-96				0.309052	0.00873038	**
ASV2694	Bacteria	Actinobacteriota	Thermoleophilia	Solirubrobacterales	67-14		0.308972	0.00874872	**
ASV6071	Bacteria	Acidobacteriota	Blastocatellia	Pyrinomonadales	Pyrinomonadaceae	RB41	0.308831	0.00878107	**
ASV8435	Bacteria	Acidobacteriota	Vicinamibacteria	Vicinamibacterales	Vicinamibacteraceae		0.308564	0.00884272	**
ASV5997	Bacteria	Actinobacteriota	Thermoleophilia	Gaiellales	Gaiellaceae	Gaiella	0.308434	0.00887273	**
ASV10938	Bacteria	Firmicutes	Bacilli	Alicyclobacillales	Alicyclobacillaceae	Tumebacillus	0.308246	0.00891648	**
ASV1793	Bacteria	Actinobacteriota	Thermoleophilia	Solirubrobacterales	67-14		0.308039	0.00896486	**
ASV12664	Bacteria	Actinobacteriota	Actinobacteria	Propionibacteriales	Nocardioidaceae	Nocardioides	0.308005	0.00897276	**
ASV8697	Bacteria	Proteobacteria	Gammaproteobacteria			Candidatus Ovatusbacter	0.30783	0.00901399	**
ASV7332	Bacteria	Actinobacteriota	Thermoleophilia	Solirubrobacterales	Solirubrobacteraceae	Solirubrobacter	0.307811	0.00901834	**
ASV13071	Bacteria	Proteobacteria	Alphaproteobacteria	Rhizobiales	Rhizobiaceae	Ensifer	0.30741	0.00911307	**
ASV8337	Bacteria	Actinobacteriota	Acidimicrobiia	Microtrichales	Ilumatobacteraceae	CL500-29 marine group	0.307054	0.00919794	**
ASV7041	Bacteria	Proteobacteria	Alphaproteobacteria	Rhizobiales	Xanthobacteraceae		0.306907	0.00923316	**
ASV7090	Bacteria	Proteobacteria	Alphaproteobacteria	Rhizobiales	Hyphomicrobiaceae	Pedomicrobium	0.306875	0.00924087	**
ASV16509	Bacteria	Chloroflexi	Anaerolineae	Caldilineales	Caldilineaceae	Litorilinea	0.305129	0.0096689	**
ASV227	Bacteria	Actinobacteriota	Actinobacteria	Micrococcales	Microbacteriaceae	Microbacterium	0.304285	0.00988205	**
ASV2098	Bacteria	Actinobacteriota	Thermoleophilia	Gaiellales	Gaiellaceae	Gaiella	0.303974	0.00996159	**
ASV100	Bacteria	Proteobacteria	Alphaproteobacteria	Azospirillales	Azospirillaceae	Skermanella	0.303693	0.0100338	*
ASV1761	Bacteria	Actinobacteriota	Thermoleophilia	Gaiellales	Gaiellaceae	Gaiella	0.303151	0.0101748	*
ASV813	Bacteria	Proteobacteria	Alphaproteobacteria	Azospirillales			0.30311	0.0101854	*
ASV7498	Bacteria	Chloroflexi	Dehalococcoidia	S085			0.302921	0.010235	*
ASV5727	Bacteria	Actinobacteriota	Thermoleophilia	Gaiellales			0.302778	0.0102725	*
ASV6517	Bacteria	Actinobacteriota	Actinobacteria	Micrococcales	Intrasporangiaceae	Intrasporangium	0.302535	0.0103368	*
ASV1425	Bacteria	Firmicutes	Bacilli	Alicyclobacillales	Alicyclobacillaceae	Tumebacillus	0.302027	0.0104721	*
ASV998	Bacteria	Myxococcota	bacteriap25				0.300922	0.0107719	*
ASV123	Bacteria	Actinobacteriota	Acidimicrobiia	Actinomarinales			0.3005	0.0108884	*
ASV11297	Bacteria	Gemmatimonadota	Gemmatimonadetes	Gemmatimonadales	Gemmatimonadaceae		0.300383	0.010921	*
ASV527	Bacteria	Actinobacteriota	Acidimicrobiia	Microtrichales	Ilumatobacteraceae		0.300351	0.0109297	*
ASV1222	Bacteria	Chloroflexi	KD4-96				0.300119	0.0109946	*
ASV2257	Bacteria	Actinobacteriota	Thermoleophilia	Solirubrobacterales	67-14		0.299384	0.0112018	*
ASV3577	Bacteria	Firmicutes	Bacilli	Alicyclobacillales	Alicyclobacillaceae	Tumebacillus	0.29934	0.0112143	*
ASV21085	Bacteria	Gemmatimonadota	S0134 terrestrial group				0.299293	0.0112276	*
ASV4617	Bacteria	Actinobacteriota	Thermoleophilia	Solirubrobacterales	67-14		0.299257	0.0112377	*
ASV827	Bacteria	Acidobacteriota	Blastocatellia	Pyrinomonadales	Pyrinomonadaceae	RB41	0.299189	0.0112572	*
ASV9637	Bacteria	Methylomirabilota	Methylomirabilia	Rokubacteriales			0.299148	0.0112689	*
ASV3712	Bacteria	Actinobacteriota	Actinobacteria	Micrococcales	Intrasporangiaceae		0.299142	0.0112707	*
ASV1505	Bacteria	Actinobacteriota	Rubrobacteria	Rubrobacterales	Rubrobacteriaceae	Rubrobacter	0.298375	0.0114916	*
ASV6249	Bacteria	Myxococcota	bacteriap25				0.298303	0.0115126	*
ASV2291	Bacteria	Actinobacteriota	Actinobacteria	Pseudonocardiales	Pseudonocardiaceae	Pseudonocardia	0.298289	0.0115167	*
ASV18776	Bacteria	Acidobacteriota	Vicinamibacteria	Vicinamibacterales	Vicinamibacteraceae		0.297533	0.0117384	*
ASV2391	Bacteria	Proteobacteria	Alphaproteobacteria	Rhizobiales	Beijerinckiaceae	Microvirga	0.297484	0.011753	*
ASV15300	Bacteria	Chloroflexi	Anaerolineae	Caldilineales	Caldilineaceae		0.297366	0.0117881	*
ASV12320	Bacteria	Actinobacteriota	Actinobacteria	Pseudonocardiales	Pseudonocardiaceae	Actinomycetospora	0.29717	0.0118465	*
ASV10615	Bacteria	Actinobacteriota	Acidimicrobiia	Microtrichales			0.296907	0.0119251	*
ASV2907	Bacteria	Actinobacteriota	Thermoleophilia	Gaiellales			0.296906	0.0119254	*
ASV2763	Bacteria	Proteobacteria	Alphaproteobacteria	Rhizobiales	Hyphomicrobiaceae	Pedomicrobium	0.296901	0.0119268	*
ASV1023	Bacteria	Actinobacteriota	Acidimicrobiia	Microtrichales	Ilumatobacteraceae		0.29689	0.0119301	*
ASV7362	Bacteria	Myxococcota	Polyangia	Polyangiales	Polyangiaceae	Sorangium	0.29687	0.0119363	*
ASV1327	Bacteria	Actinobacteriota	Acidimicrobiia	Actinomarinales			0.296627	0.0120093	*
ASV3234	Bacteria	Actinobacteriota	MB-A2-108				0.296333	0.0120984	*
ASV3359	Bacteria	Actinobacteriota	Acidimicrobiia	IMCC26256			0.296277	0.0121153	*
ASV6438	Bacteria	Gemmatimonadota	Gemmatimonadetes	Gemmatimonadales	Gemmatimonadaceae		0.295643	0.0123095	*
ASV27235	Bacteria	Acidobacteriota	Subgroup 11				0.295617	0.0123175	*
ASV61	Bacteria	Proteobacteria	Alphaproteobacteria	Sphingomonadales	Sphingomonadaceae	Sphingomonas	0.295219	0.0124409	*
ASV12153	Bacteria	Proteobacteria	Gammaproteobacteria	Burkholderiales	Nitrosomonadaceae	Ellin6067	0.294808	0.0125696	*
ASV66	Bacteria	Actinobacteriota	Acidimicrobiia	Microtrichales	Ilumatobacteraceae		0.294765	0.0125829	*
ASV3860	Bacteria	Proteobacteria	Alphaproteobacteria	Rhizobiales	Amb-16S-1323		0.294608	0.0126323	*
ASV19232	Bacteria	Chloroflexi	Dehalococcoidia	SAR202 clade			0.294588	0.0126388	*
ASV33596	Bacteria						0.294103	0.0127926	*
ASV2503	Bacteria	Chloroflexi	KD4-96				0.294003	0.0128246	*
ASV6175	Bacteria	Actinobacteriota	Actinobacteria	Pseudonocardiales	Pseudonocardiaceae	Pseudonocardia	0.29394	0.0128446	*
ASV8802	Bacteria	Proteobacteria	Alphaproteobacteria	Reyranellales	Reyranellaceae	Reyranella	0.293627	0.0129452	*
ASV1814	Bacteria	Proteobacteria	Alphaproteobacteria	Elsterales			0.293056	0.0131301	*
ASV878	Bacteria	Proteobacteria	Alphaproteobacteria	Rhizobiales	Xanthobacteraceae	Rhodoplanes	0.292696	0.0132481	*
ASV5021	Bacteria	Actinobacteriota	Thermoleophilia	Gaiellales	Gaiellaceae	Gaiella	0.292655	0.0132617	*
ASV5113	Bacteria	Actinobacteriota	Thermoleophilia	Gaiellales			0.292602	0.013279	*
ASV3774	Bacteria	Methylomirabilota	Methylomirabilia	Rokubacteriales			0.292385	0.0133507	*
ASV2654	Bacteria	Proteobacteria	Alphaproteobacteria	Rhizobiales	Xanthobacteraceae		0.292082	0.013451	*
ASV20718	Bacteria	Chloroflexi	JG30-KF-CM66				0.291658	0.013593	*
ASV181	Bacteria	Proteobacteria	Alphaproteobacteria	Rhizobiales	Methyloligellaceae		0.291611	0.0136088	*
ASV8056	Bacteria	Actinobacteriota	Thermoleophilia	Gaiellales			0.291141	0.0137675	*
ASV6458	Bacteria	Chloroflexi	KD4-96				0.291075	0.01379	*
ASV2099	Bacteria	Acidobacteriota	Vicinamibacteria	Vicinamibacterales	Vicinamibacteraceae		0.290795	0.0138856	*
ASV7854	Bacteria	Actinobacteriota	Thermoleophilia	Gaiellales	Gaiellaceae	Gaiella	0.290752	0.0139005	*
ASV1886	Bacteria	Actinobacteriota	Thermoleophilia	Solirubrobacterales	67-14		0.290738	0.0139051	*
ASV371	Bacteria	Actinobacteriota	Actinobacteria	Propionibacteriales	Nocardioidaceae	Marmoricola	0.290527	0.0139777	*
ASV8479	Bacteria	Actinobacteriota	Thermoleophilia	Solirubrobacterales	67-14		0.290299	0.0140563	*
ASV1819	Bacteria	Actinobacteriota	Actinobacteria	Propionibacteriales	Nocardioidaceae	Marmoricola	0.289799	0.0142303	*
ASV727	Bacteria	Proteobacteria	Alphaproteobacteria	Rhizobiales	Hyphomicrobiaceae	Pedomicrobium	0.28979	0.0142335	*
ASV6687	Bacteria	Acidobacteriota	Acidobacteriae	Bryobacterales	Bryobacteraceae	Bryobacter	0.289541	0.0143206	*
ASV8196	Bacteria	Chloroflexi	KD4-96				0.28939	0.0143736	*
ASV29184	Bacteria	Proteobacteria	Alphaproteobacteria	Azospirillales	Inquilinaceae	Inquilinus	0.289379	0.0143778	*
ASV2739	Bacteria	Acidobacteriota	Vicinamibacteria	Vicinamibacterales			0.289102	0.0144756	*
ASV51	Bacteria	Actinobacteriota	Actinobacteria	Pseudonocardiales	Pseudonocardiaceae	Pseudonocardia	0.289036	0.014499	*
ASV2638	Bacteria	Actinobacteriota	Thermoleophilia	Solirubrobacterales	67-14		0.289018	0.0145055	*
ASV5208	Bacteria	Proteobacteria	Alphaproteobacteria	Rhizobiales	Xanthobacteraceae		0.288817	0.014577	*
ASV8164	Bacteria	Proteobacteria	Alphaproteobacteria	Rhizobiales	Beijerinckiaceae	Microvirga	0.288678	0.0146267	*
ASV8505	Bacteria	Actinobacteriota	Actinobacteria	Corynebacteriales	Nocardiaceae	Gordonia	0.288331	0.0147515	*
ASV12668	Bacteria	Acidobacteriota	Vicinamibacteria	Vicinamibacterales			0.288214	0.0147938	*
ASV1242	Bacteria	Actinobacteriota	Acidimicrobiia	IMCC26256			0.288193	0.0148013	*
ASV15579	Bacteria	Actinobacteriota	Thermoleophilia	Gaiellales			0.288063	0.0148485	*
ASV10381	Bacteria	Proteobacteria	Gammaproteobacteria			Acidibacter	0.287805	0.014942	*
ASV11661	Bacteria	Proteobacteria	Alphaproteobacteria				0.287647	0.0149999	*
ASV12145	Bacteria	Proteobacteria	Alphaproteobacteria	Elsterales			0.287448	0.0150726	*
ASV2379	Bacteria	Actinobacteriota	Actinobacteria	Propionibacteriales	Propionibacteriaceae	Microlunatus	0.287443	0.0150746	*
ASV13673	Bacteria	Patescibacteria	Saccharimonadia	Saccharimonadales	LWQ8		0.287284	0.0151331	*
ASV648	Bacteria	Actinobacteriota	Actinobacteria	Streptomycetales	Streptomycetaceae	Streptomyces	0.287222	0.015156	*
ASV4590	Bacteria	Proteobacteria	Alphaproteobacteria	Rhizobiales	Beijerinckiaceae	Bosea	0.287061	0.0152155	*
ASV20719	Bacteria	Acidobacteriota	Acidobacteriae	Solibacterales	Solibacteraceae	Candidatus Solibacter	0.286835	0.0152994	*
ASV1200	Bacteria	Actinobacteriota	Thermoleophilia	Gaiellales	Gaiellaceae	Gaiella	0.28667	0.015361	*
ASV7092	Bacteria	Proteobacteria	Alphaproteobacteria	Sphingomonadales	Sphingomonadaceae	Sphingomonas	0.286597	0.0153881	*
ASV7474	Bacteria	Actinobacteriota	Thermoleophilia	Gaiellales	Gaiellaceae	Gaiella	0.286058	0.0155911	*
ASV1791	Bacteria	Acidobacteriota	Blastocatellia	Blastocatellales	Blastocatellaceae		0.285537	0.015789	*
ASV4058	Bacteria	Actinobacteriota	Actinobacteria	Propionibacteriales	Propionibacteriaceae	Microlunatus	0.285482	0.01581	*
ASV3210	Bacteria	Actinobacteriota	Actinobacteria	Pseudonocardiales	Pseudonocardiaceae	Pseudonocardia	0.285451	0.0158219	*
ASV1179	Bacteria	Acidobacteriota	Vicinamibacteria	Vicinamibacterales	Vicinamibacteraceae		0.285417	0.015835	*
ASV9857	Bacteria	Actinobacteriota	Actinobacteria	Corynebacteriales	Mycobacteriaceae	Mycobacterium	0.285381	0.0158489	*
ASV4278	Bacteria	Nitrospirota	Nitrospiria	Nitrospirales	Nitrospiraceae	Nitrospira	0.285286	0.0158852	*
ASV215	Bacteria	Proteobacteria	Alphaproteobacteria	Rhizobiales	Xanthobacteraceae		0.28527	0.0158915	*
ASV6369	Bacteria	Actinobacteriota	Thermoleophilia	Solirubrobacterales	Solirubrobacteraceae	Solirubrobacter	0.285239	0.0159032	*
ASV1838	Bacteria	Acidobacteriota	Blastocatellia	2023-11-24			0.284802	0.0160724	*
ASV4685	Bacteria	Acidobacteriota	Acidobacteriae	Acidobacteriales			0.284611	0.0161467	*
ASV536	Bacteria	Actinobacteriota	Thermoleophilia	Gaiellales	Gaiellaceae	Gaiella	0.284589	0.0161553	*
ASV11763	Bacteria	Acidobacteriota	Vicinamibacteria	Vicinamibacterales			0.284377	0.0162379	*
ASV2212	Bacteria	Actinobacteriota	Actinobacteria	Propionibacteriales	Propionibacteriaceae	Haloactinopolyspora	0.284268	0.0162809	*
ASV7017	Bacteria	Gemmatimonadota	S0134 terrestrial group				0.284187	0.0163125	*
ASV13008	Bacteria	Methylomirabilota	Methylomirabilia	Rokubacteriales	WX65		0.283972	0.0163971	*
ASV5068	Bacteria	Actinobacteriota	Actinobacteria	Propionibacteriales	Nocardioidaceae	Nocardioides	0.283741	0.0164885	*
ASV2843	Bacteria	Actinobacteriota	Actinobacteria	Propionibacteriales	Nocardioidaceae	Nocardioides	0.283547	0.0165658	*
ASV13337	Bacteria	Methylomirabilota	Methylomirabilia	Rokubacteriales			0.283427	0.0166136	*
ASV8089	Bacteria	Actinobacteriota	Thermoleophilia	Gaiellales			0.283294	0.016667	*
ASV20589	Bacteria	Firmicutes	Bacilli	Paenibacillales	Paenibacillaceae	Cohnella	0.28289	0.0168293	*
ASV4241	Bacteria	Chloroflexi	AD3				0.282671	0.0169181	*
ASV1840	Bacteria	Proteobacteria	Gammaproteobacteria	Burkholderiales	Nitrosomonadaceae	mle1-7	0.282556	0.0169646	*
ASV12127	Bacteria	Firmicutes	Bacilli	Bacillales	Sporolactobacillaceae	Pullulanibacillus	0.282487	0.0169931	*
ASV15804	Bacteria	Firmicutes	Bacilli	Thermoactinomycetales	Thermoactinomycetaceae	Thermoflavimicrobium	0.282448	0.0170087	*
ASV3402	Bacteria	Proteobacteria	Gammaproteobacteria	Steroidobacterales	Steroidobacteraceae		0.28231	0.017065	*
ASV27229	Bacteria	Acidobacteriota	Vicinamibacteria	Vicinamibacterales			0.282188	0.017115	*
ASV4739	Bacteria	Bacteroidota	Bacteroidia	Cytophagales	Microscillaceae	Chryseolinea	0.282034	0.0171783	*
ASV25180	Bacteria	Chloroflexi	TK10				0.281883	0.0172403	*
ASV2022	Bacteria	Actinobacteriota	Thermoleophilia	Solirubrobacterales	67-14		0.281485	0.017405	*
ASV5015	Bacteria	Proteobacteria	Alphaproteobacteria	Micropepsales	Micropepsaceae		0.281135	0.0175511	*
ASV6671	Bacteria	Actinobacteriota	Acidimicrobiia	Microtrichales	Microtrichaceae	Sva0996 marine group	0.281128	0.0175543	*
ASV255	Bacteria	Nitrospirota	Nitrospiria	Nitrospirales	Nitrospiraceae	Nitrospira	0.281104	0.0175642	*
ASV5415	Bacteria	Actinobacteriota	Actinobacteria	Micrococcales	Micrococcaceae	Paenarthrobacter	0.281088	0.017571	*
ASV3083	Bacteria	Proteobacteria	Alphaproteobacteria	Tistrellales	Geminicoccaceae	Candidatus Alysiosphaera	0.280741	0.0177168	*
ASV3503	Bacteria	Actinobacteriota	Thermoleophilia	Gaiellales	Gaiellaceae	Gaiella	0.280507	0.017816	*
ASV407	Bacteria	Actinobacteriota	Acidimicrobiia	Microtrichales	Iamiaceae	Iamia	0.280454	0.0178385	*
ASV1308	Bacteria	Firmicutes	Bacilli	Bacillales	Bacillaceae	Fictibacillus	0.280394	0.0178638	*
ASV1551	Bacteria	Acidobacteriota	Blastocatellia	Pyrinomonadales	Pyrinomonadaceae	RB41	0.280303	0.0179027	*
ASV10	Bacteria	Firmicutes	Bacilli	Bacillales	Bacillaceae	Bacillus	0.279676	0.0181711	*
ASV2585	Bacteria	Proteobacteria	Alphaproteobacteria	Azospirillales			0.279184	0.0183845	*
ASV1294	Bacteria	Firmicutes	Bacilli	Bacillales	Bacillaceae	Bacillus	0.278975	0.0184758	*
ASV9332	Bacteria	Proteobacteria	Alphaproteobacteria	Rhizobiales	Hyphomicrobiaceae	Pedomicrobium	0.278675	0.0186073	*
ASV8895	Bacteria	Proteobacteria	Alphaproteobacteria	Defluviicoccales	Defluviicoccaceae	Defluviicoccus	0.278169	0.0188315	*
ASV1397	Bacteria	Acidobacteriota	Vicinamibacteria	Vicinamibacterales	Vicinamibacteraceae		0.27811	0.0188577	*
ASV6216	Bacteria	Chloroflexi	Ktedonobacteria	Ktedonobacterales	JG30-KF-AS9		0.278005	0.0189043	*
ASV9745	Bacteria	Actinobacteriota	Acidimicrobiia				0.277862	0.0189682	*
ASV3376	Bacteria	Actinobacteriota	Thermoleophilia	Solirubrobacterales	67-14		0.277796	0.0189977	*
ASV31239	Bacteria	Proteobacteria	Alphaproteobacteria	Acetobacterales	Acetobacteraceae	Rhodopila	0.277704	0.0190393	*
ASV7013	Bacteria	Firmicutes	Bacilli	Bacillales	Bacillaceae	Fictibacillus	0.277636	0.0190698	*
ASV5348	Bacteria	Proteobacteria	Alphaproteobacteria	Rhizobiales	Hyphomicrobiaceae	Pedomicrobium	0.277616	0.0190788	*
ASV1831	Bacteria	Acidobacteriota	Subgroup 5				0.277572	0.0190986	*
ASV6481	Bacteria	Acidobacteriota	Acidobacteriae	Bryobacterales	Bryobacteraceae	Bryobacter	0.277557	0.0191051	*
ASV5132	Bacteria	Proteobacteria	Gammaproteobacteria	Steroidobacterales	Steroidobacteraceae		0.277391	0.0191803	*
ASV1690	Bacteria	Firmicutes	Bacilli	Bacillales	Bacillaceae	Bacillus	0.277215	0.0192597	*
ASV2430	Bacteria	Proteobacteria	Alphaproteobacteria	Sphingomonadales	Sphingomonadaceae	Altererythrobacter	0.276845	0.0194283	*
ASV5130	Bacteria	Proteobacteria	Gammaproteobacteria	Steroidobacterales	Steroidobacteraceae		0.27664	0.0195218	*
ASV2533	Bacteria	Actinobacteriota	Thermoleophilia	Solirubrobacterales	Solirubrobacteraceae	Solirubrobacter	0.276498	0.0195874	*
ASV28604	Bacteria	Bdellovibrionota	Bdellovibrionia	Bdellovibrionales	Bdellovibrionaceae	Bdellovibrio	0.276369	0.0196463	*
ASV3251	Bacteria	Bacteroidota	Bacteroidia	Flavobacteriales	Flavobacteriaceae	Flavobacterium	0.276351	0.0196549	*
ASV15023	Bacteria	Myxococcota	Polyangia	Polyangiales	Sandaracinaceae		0.276286	0.0196847	*
ASV27649	Bacteria	Planctomycetota	OM190				0.276269	0.0196928	*
ASV26364	Bacteria	Proteobacteria	Gammaproteobacteria	Burkholderiales	SC-I-84		0.276095	0.0197732	*
ASV20871	Bacteria	Actinobacteriota	Thermoleophilia	Solirubrobacterales	Solirubrobacteraceae	JCM 18997	0.276095	0.0197733	*
ASV12663	Bacteria	Proteobacteria	Gammaproteobacteria	KI89A clade			0.276091	0.0197751	*
ASV11964	Bacteria	Bacteroidota	Bacteroidia	Cytophagales	Microscillaceae	Chryseolinea	0.276087	0.019777	*
ASV19821	Bacteria	Actinobacteriota	Thermoleophilia	Gaiellales			0.276084	0.0197782	*
ASV38651	Bacteria	Proteobacteria	Alphaproteobacteria	Rhizobiales	Hyphomicrobiaceae	Hyphomicrobium	0.276084	0.0197782	*
ASV6852	Bacteria	Gemmatimonadota	Gemmatimonadetes	Gemmatimonadales	Gemmatimonadaceae		0.276076	0.0197822	*
ASV9891	Bacteria	Actinobacteriota	Thermoleophilia	Solirubrobacterales	Solirubrobacteraceae	Solirubrobacter	0.276061	0.0197892	*
ASV3388	Bacteria	Actinobacteriota	Thermoleophilia	Solirubrobacterales	67-14		0.276048	0.0197952	*
ASV14104	Bacteria	Proteobacteria	Gammaproteobacteria	Burkholderiales	Nitrosomonadaceae	mle1-7	0.276044	0.019797	*
ASV14105	Bacteria	Proteobacteria	Alphaproteobacteria	Rhizobiales	Beijerinckiaceae	Microvirga	0.276044	0.019797	*
ASV24806	Bacteria	Proteobacteria	Gammaproteobacteria	Burkholderiales	SC-I-84		0.276027	0.0198046	*
ASV24807	Bacteria	Actinobacteriota	Actinobacteria	Corynebacteriales	Nocardiaceae	Smaragdicoccus	0.276027	0.0198046	*
ASV35410	Bacteria	Acidobacteriota	Acidobacteriae	Acidobacteriales	Acidobacteriaceae (Subgroup 1)		0.276027	0.0198046	*
ASV7831	Bacteria	Gemmatimonadota	Gemmatimonadetes	Gemmatimonadales	Gemmatimonadaceae	Gemmatimonas	0.276011	0.0198121	*
ASV3887	Bacteria	Actinobacteriota	Thermoleophilia	Gaiellales	Gaiellaceae	Gaiella	0.27598	0.0198267	*
ASV6174	Bacteria	Firmicutes	Bacilli	Alicyclobacillales	Alicyclobacillaceae	Tumebacillus	0.275969	0.0198317	*
ASV25582	Bacteria	Chloroflexi	Anaerolineae	Caldilineales	Caldilineaceae		0.275969	0.0198317	*
ASV33944	Bacteria	Gemmatimonadota	BD2-11 terrestrial group				0.275969	0.0198317	*
ASV33945	Bacteria	Proteobacteria	Gammaproteobacteria	Burkholderiales	Nitrosomonadaceae	mle1-7	0.275969	0.0198317	*
ASV20362	Bacteria	Proteobacteria	Gammaproteobacteria	Burkholderiales	SC-I-84		0.275923	0.0198529	*
ASV6217	Bacteria	Proteobacteria	Alphaproteobacteria	Rhizobiales	Amb-16S-1323		0.275889	0.0198691	*
ASV14331	Bacteria	Actinobacteriota	Thermoleophilia	Gaiellales	Gaiellaceae	Gaiella	0.275883	0.0198719	*
ASV11195	Bacteria	Chloroflexi	Gitt-GS-136				0.275861	0.0198819	*
ASV27228	Bacteria	Myxococcota	Myxococcia	Myxococcales	Myxococcaceae	P3OB-42	0.275861	0.0198819	*
ASV1359	Bacteria	Actinobacteriota	Thermoleophilia	Solirubrobacterales	Solirubrobacteraceae	Solirubrobacter	0.275856	0.0198844	*
ASV7040	Bacteria	Chloroflexi	Ktedonobacteria	Ktedonobacterales	JG30-KF-AS9		0.275846	0.0198892	*
ASV1315	Bacteria	Actinobacteriota	Actinobacteria	Pseudonocardiales	Pseudonocardiaceae	Pseudonocardia	0.275834	0.0198947	*
ASV25591	Bacteria	Proteobacteria	Gammaproteobacteria	Burkholderiales	Nitrosomonadaceae	Ellin6067	0.275818	0.019902	*
ASV7269	Bacteria	Actinobacteriota	Actinobacteria	Micromonosporales	Micromonosporaceae	Luedemannella	0.275809	0.0199063	*
ASV32600	Bacteria	Proteobacteria	Alphaproteobacteria	Rhizobiales	Rhodomicrobiaceae	Rhodomicrobium	0.275794	0.019913	*
ASV32601	Bacteria	Gemmatimonadota	Gemmatimonadetes	Gemmatimonadales	Gemmatimonadaceae		0.275794	0.019913	*
ASV21440	Bacteria	Proteobacteria	Gammaproteobacteria	Xanthomonadales	Rhodanobacteraceae	Dokdonella	0.275771	0.0199238	*
ASV11647	Bacteria	Proteobacteria	Gammaproteobacteria	JG36-TzT-191			0.275769	0.0199248	*
ASV11648	Bacteria	Acidobacteriota	Vicinamibacteria	Vicinamibacterales	Vicinamibacteraceae		0.275769	0.0199248	*
ASV15109	Bacteria	Acidobacteriota	Vicinamibacteria	Vicinamibacterales			0.27576	0.0199292	*
ASV15110	Bacteria	Chloroflexi	KD4-96				0.27576	0.0199292	*
ASV10139	Bacteria	Verrucomicrobiota	Verrucomicrobiae	Pedosphaerales	Pedosphaeraceae		0.275716	0.0199495	*
ASV27227	Bacteria	Myxococcota	bacteriap25				0.275676	0.0199682	*
ASV10397	Bacteria	Proteobacteria	Gammaproteobacteria	Burkholderiales	Nitrosomonadaceae	mle1-7	0.275651	0.0199799	*
ASV40421	Bacteria	Proteobacteria	Gammaproteobacteria	Burkholderiales	SC-I-84		0.275651	0.0199799	*
ASV40422	Bacteria	Gemmatimonadota	Gemmatimonadetes	Gemmatimonadales	Gemmatimonadaceae		0.275651	0.0199799	*
ASV14103	Bacteria	Actinobacteriota	Actinobacteria	Micromonosporales	Micromonosporaceae		0.275546	0.0200293	*
ASV24805	Bacteria	Proteobacteria	Alphaproteobacteria	Reyranellales	Reyranellaceae		0.275546	0.0200293	*
ASV9892	Bacteria	Actinobacteriota	Thermoleophilia	Solirubrobacterales	67-14		0.275501	0.0200502	*
ASV30232	Bacteria	Planctomycetota	Planctomycetes	Gemmatales	Gemmataceae		0.275501	0.0200502	*
ASV153	Bacteria	Actinobacteriota	Actinobacteria	Propionibacteriales	Propionibacteriaceae	Microlunatus	0.275475	0.0200626	*
ASV22689	Bacteria	Gemmatimonadota	Gemmatimonadetes	Gemmatimonadales	Gemmatimonadaceae	Gemmatimonas	0.27543	0.0200835	*
ASV20870	Bacteria	Acidobacteriota	Vicinamibacteria	Subgroup 17			0.275329	0.0201312	*
ASV8975	Bacteria	Actinobacteriota	Acidimicrobiia	Microtrichales	Ilumatobacteraceae	Ilumatobacter	0.27524	0.0201731	*
ASV16278	Bacteria	Acidobacteriota	Vicinamibacteria	Vicinamibacterales			0.275197	0.0201935	*
ASV18903	Bacteria	Firmicutes	Bacilli	Bacillales	Bacillaceae	Bacillus	0.275197	0.0201935	*
ASV18904	Bacteria	Proteobacteria	Alphaproteobacteria	Elsterales			0.275197	0.0201935	*
ASV7563	Bacteria	Chloroflexi	Anaerolineae	Anaerolineales	Anaerolineaceae		0.275068	0.0202542	*
ASV4016	Bacteria	Proteobacteria	Gammaproteobacteria	Steroidobacterales	Steroidobacteraceae	Steroidobacter	0.275011	0.0202815	*
ASV26367	Bacteria	Myxococcota	Polyangia	Haliangiales	Haliangiaceae	Haliangium	0.274902	0.0203332	*
ASV7623	Bacteria	Actinobacteriota	Thermoleophilia	Gaiellales	Gaiellaceae	Gaiella	0.274858	0.0203541	*
ASV1711	Bacteria	Proteobacteria	Alphaproteobacteria	Rhizobiales	Beijerinckiaceae	alphaI cluster	0.274857	0.0203544	*
ASV9361	Bacteria	Proteobacteria	Gammaproteobacteria	Diplorickettsiales	Diplorickettsiaceae	Aquicella	0.274852	0.0203568	*
ASV17325	Bacteria	Acidobacteriota	Vicinamibacteria	Vicinamibacterales	Vicinamibacteraceae		0.274845	0.0203603	*
ASV17326	Bacteria	Acidobacteriota	Vicinamibacteria	Vicinamibacterales			0.274845	0.0203603	*
ASV17327	Bacteria	Acidobacteriota	Vicinamibacteria	Vicinamibacterales	Vicinamibacteraceae		0.274845	0.0203603	*
ASV8504	Bacteria	Proteobacteria	Alphaproteobacteria	Defluviicoccales	Defluviicoccaceae	Defluviicoccus	0.274839	0.020363	*
ASV9056	Bacteria	Proteobacteria	Alphaproteobacteria	Rhodobacterales	Rhodobacteraceae	Amaricoccus	0.274826	0.0203692	*
ASV12484	Bacteria	Actinobacteriota	Thermoleophilia	Solirubrobacterales	Solirubrobacteraceae	Solirubrobacter	0.274802	0.0203808	*
ASV5293	Bacteria	Acidobacteriota	Acidobacteriae	Solibacterales	Solibacteraceae	Candidatus Solibacter	0.274762	0.0203997	*
ASV20363	Bacteria	Acidobacteriota	Vicinamibacteria	Subgroup 17			0.274761	0.0204003	*
ASV33946	Bacteria	Planctomycetota	OM190				0.274761	0.0204003	*
ASV20361	Bacteria	Proteobacteria	Alphaproteobacteria	Rhizobiales	Beijerinckiaceae		0.274736	0.0204119	*
ASV1443	Bacteria	Proteobacteria	Alphaproteobacteria	Rhizobiales	Beijerinckiaceae	Microvirga	0.27468	0.0204388	*
ASV9261	Bacteria	Acidobacteriota	Vicinamibacteria	Vicinamibacterales	Vicinamibacteraceae		0.274592	0.0204806	*
ASV608	Bacteria	Actinobacteriota	Thermoleophilia	Gaiellales			0.274475	0.0205367	*
ASV31396	Bacteria	Proteobacteria	Alphaproteobacteria	Acetobacterales	Acetobacteraceae		0.274368	0.0205878	*
ASV31397	Bacteria	Actinobacteriota	Thermoleophilia	Solirubrobacterales	67-14		0.274368	0.0205878	*
ASV9470	Bacteria	Actinobacteriota	Thermoleophilia	Gaiellales			0.274324	0.0206089	*
ASV8893	Bacteria	Actinobacteriota	Thermoleophilia	Gaiellales	Gaiellaceae	Gaiella	0.274304	0.0206188	*
ASV17104	Bacteria	Chloroflexi	AD3				0.274289	0.0206259	*
ASV4699	Bacteria	Acidobacteriota	Vicinamibacteria	Vicinamibacterales	Vicinamibacteraceae		0.274144	0.0206956	*
ASV13253	Bacteria	Acidobacteriota	Subgroup 5				0.274018	0.0207565	*
ASV17324	Bacteria	Proteobacteria	Alphaproteobacteria	Tistrellales	Geminicoccaceae	Candidatus Alysiosphaera	0.274018	0.0207565	*
ASV40420	Bacteria	Myxococcota	Polyangia	Polyangiales	Sandaracinaceae		0.274018	0.0207565	*
ASV5294	Bacteria	Proteobacteria	Alphaproteobacteria	Elsterales	Elsteraceae		0.273915	0.0208062	*
ASV7915	Bacteria	Chloroflexi	KD4-96				0.273783	0.0208704	*
ASV15494	Bacteria	Firmicutes	Bacilli	Thermoactinomycetales	Thermoactinomycetaceae	Shimazuella	0.273768	0.0208777	*
ASV40	Bacteria	Proteobacteria	Alphaproteobacteria	Rhizobiales	Beijerinckiaceae	Microvirga	0.273768	0.0208778	*
ASV24092	Bacteria	Bacteroidota	Bacteroidia	Chitinophagales	Chitinophagaceae	Niastella	0.273736	0.020893	*
ASV42452	Bacteria	Actinobacteriota	Thermoleophilia	Gaiellales			0.273719	0.0209015	*
ASV11651	Bacteria	Bacteroidota	Bacteroidia	Flavobacteriales	Flavobacteriaceae	Flavobacterium	0.273673	0.0209236	*
ASV12483	Bacteria	Actinobacteriota	Thermoleophilia	Solirubrobacterales	67-14		0.273553	0.0209821	*
ASV18905	Bacteria	Gemmatimonadota	Gemmatimonadetes	Gemmatimonadales	Gemmatimonadaceae		0.273538	0.0209898	*
ASV3760	Bacteria	Actinobacteriota	Actinobacteria	Propionibacteriales	Propionibacteriaceae	Microlunatus	0.273475	0.0210205	*
ASV25584	Bacteria	Gemmatimonadota	Gemmatimonadetes	Gemmatimonadales	Gemmatimonadaceae		0.273452	0.0210314	*
ASV11649	Bacteria	Acidobacteriota	Vicinamibacteria	Vicinamibacterales	Vicinamibacteraceae		0.273308	0.021102	*
ASV3522	Bacteria	Chloroflexi	Chloroflexia	Thermomicrobiales	JG30-KF-CM45		0.273272	0.0211197	*
ASV5551	Bacteria	Actinobacteriota	Actinobacteria	Micromonosporales	Micromonosporaceae	Luedemannella	0.273233	0.0211387	*
ASV19351	Bacteria	Verrucomicrobiota	Verrucomicrobiae	Chthoniobacterales	Chthoniobacteraceae	Chthoniobacter	0.273196	0.0211572	*
ASV5228	Bacteria	Actinobacteriota	Thermoleophilia	Solirubrobacterales	67-14		0.273179	0.0211653	*
ASV8250	Bacteria	Actinobacteriota	Thermoleophilia	Solirubrobacterales	67-14		0.273156	0.0211769	*
ASV1026	Bacteria	Actinobacteriota	Actinobacteria	Pseudonocardiales	Pseudonocardiaceae	Pseudonocardia	0.273123	0.0211931	*
ASV3041	Bacteria	Actinobacteriota	Actinobacteria	Frankiales	Geodermatophilaceae	Blastococcus	0.273117	0.0211961	*
ASV3058	Bacteria	Chloroflexi	Gitt-GS-136				0.273104	0.0212021	*
ASV7668	Bacteria	Actinobacteriota	Actinobacteria	0319-7L14			0.272977	0.021265	*
ASV10548	Bacteria	Planctomycetota	OM190				0.272971	0.0212679	*
ASV4002	Bacteria	Verrucomicrobiota	Verrucomicrobiae	Chthoniobacterales	Chthoniobacteraceae	Chthoniobacter	0.272929	0.0212886	*
ASV13004	Bacteria	Chloroflexi	Ktedonobacteria	C0119			0.272929	0.0212886	*
ASV7383	Bacteria	Proteobacteria	Alphaproteobacteria	Rhizobiales	Methyloligellaceae		0.272824	0.0213402	*
ASV35411	Bacteria	Proteobacteria	Gammaproteobacteria	Diplorickettsiales	Diplorickettsiaceae	Aquicella	0.272824	0.0213402	*
ASV35413	Bacteria	Verrucomicrobiota	Chlamydiae	Chlamydiales	Parachlamydiaceae	Neochlamydia	0.272824	0.0213402	*
ASV35414	Bacteria	Verrucomicrobiota	Verrucomicrobiae	Chthoniobacterales	Chthoniobacteraceae	Candidatus Udaeobacter	0.272824	0.0213402	*
ASV22690	Bacteria	Bacteroidota	Bacteroidia	Chitinophagales	Chitinophagaceae	Aurantisolimonas	0.272687	0.0214085	*
ASV9434	Bacteria	Proteobacteria	Alphaproteobacteria	Rhizobiales	Xanthobacteraceae		0.272652	0.0214259	*
ASV8090	Bacteria	Proteobacteria	Gammaproteobacteria	Burkholderiales	Burkholderiaceae	Burkholderia-Caballeronia-Paraburkholderia	0.272617	0.0214432	*
ASV16597	Bacteria	Actinobacteriota	Actinobacteria	Micromonosporales	Micromonosporaceae	Salinispora	0.272576	0.0214637	*
ASV428	Bacteria	Actinobacteriota	Acidimicrobiia	Microtrichales	Ilumatobacteraceae		0.272514	0.0214943	*
ASV7191	Bacteria	Firmicutes	Bacilli	Bacillales	Bacillaceae	Bacillus	0.27251	0.0214962	*
ASV13466	Bacteria	Verrucomicrobiota	Verrucomicrobiae	Chthoniobacterales	Chthoniobacteraceae	Candidatus Udaeobacter	0.272418	0.0215419	*
ASV5552	Bacteria	Myxococcota	bacteriap25				0.272407	0.0215474	*
ASV9976	Bacteria	Actinobacteriota	Acidimicrobiia	Microtrichales	Ilumatobacteraceae		0.272388	0.021557	*
ASV10398	Bacteria	Actinobacteriota	MB-A2-108				0.272375	0.0215636	*
ASV18494	Bacteria	Chloroflexi	KD4-96				0.272375	0.0215636	*
ASV1973	Bacteria	Firmicutes	Bacilli	Bacillales	Bacillaceae	Bacillus	0.272282	0.0216103	*
ASV20360	Bacteria	Verrucomicrobiota	Chlamydiae	Chlamydiales	Parachlamydiaceae	Candidatus Protochlamydia	0.272098	0.0217022	*
ASV33941	Bacteria	Firmicutes	Bacilli	Bacillales	Bacillaceae		0.272098	0.0217022	*
ASV33942	Bacteria	Bacteroidota	Bacteroidia	Chitinophagales			0.272098	0.0217022	*
ASV5703	Bacteria	Proteobacteria	Gammaproteobacteria	Burkholderiales	SC-I-84		0.272	0.0217516	*
ASV15673	Bacteria	Actinobacteriota	Actinobacteria	Micromonosporales	Micromonosporaceae	Luedemannella	0.271946	0.0217786	*
ASV29057	Bacteria	Abditibacteriota	Abditibacteria	Abditibacteriales	Abditibacteriaceae	Abditibacterium	0.271881	0.0218114	*
ASV12482	Bacteria	Actinobacteriota	Thermoleophilia	Gaiellales	Gaiellaceae	Gaiella	0.271862	0.0218209	*
ASV7692	Bacteria	Chloroflexi	Anaerolineae	RBG-13-54-9			0.271824	0.0218403	*
ASV10937	Bacteria	Acidobacteriota	Vicinamibacteria	Vicinamibacterales			0.271691	0.0219072	*
ASV24011	Bacteria	Firmicutes	Bacilli	Bacillales	Bacillaceae	Bacillus	0.271669	0.0219183	*
ASV24093	Bacteria	Acidobacteriota	Vicinamibacteria	Subgroup 17			0.271562	0.0219728	*
ASV37823	Bacteria	Chloroflexi	AD3				0.27155	0.021979	*
ASV6660	Bacteria	Actinobacteriota	Actinobacteria	Frankiales	Acidothermaceae	Acidothermus	0.271467	0.0220208	*
ASV22083	Bacteria	Acidobacteriota	Vicinamibacteria	Vicinamibacterales			0.271459	0.0220248	*
ASV23906	Bacteria	Acidobacteriota	Vicinamibacteria	Vicinamibacterales			0.271446	0.0220314	*
ASV1525	Bacteria	Proteobacteria	Alphaproteobacteria	Rhizobiales	Xanthobacteraceae	Pseudolabrys	0.271427	0.0220414	*
ASV14330	Bacteria	Nitrospirota	Nitrospiria	Nitrospirales	Nitrospiraceae	Nitrospira	0.271379	0.0220656	*
ASV11819	Bacteria	Actinobacteriota	Actinobacteria	Micromonosporales	Micromonosporaceae	Luedemannella	0.271358	0.0220764	*
ASV20872	Bacteria	Acidobacteriota	Blastocatellia	2023-11-24			0.271358	0.0220764	*
ASV20873	Bacteria	Proteobacteria	Gammaproteobacteria	Diplorickettsiales	Diplorickettsiaceae	Aquicella	0.271358	0.0220764	*
ASV5806	Bacteria	Actinobacteriota	Actinobacteria	Micrococcales	Micrococcaceae		0.271227	0.0221431	*
ASV18906	Bacteria	Proteobacteria	Gammaproteobacteria	Burkholderiales	Nitrosomonadaceae	Ellin6067	0.271188	0.022163	*
ASV18075	Bacteria	Proteobacteria	Gammaproteobacteria	Burkholderiales	Nitrosomonadaceae	MND1	0.271117	0.0221997	*
ASV17329	Bacteria	Myxococcota	Polyangia	Haliangiales	Haliangiaceae	Haliangium	0.271052	0.0222328	*
ASV4592	Bacteria	Firmicutes	Bacilli	Alicyclobacillales	Alicyclobacillaceae	Tumebacillus	0.270964	0.0222778	*
ASV15965	Bacteria	Desulfobacterota					0.270922	0.0222996	*
ASV6257	Bacteria	Acidobacteriota	Acidobacteriae	Subgroup 2			0.270891	0.0223154	*
ASV5933	Bacteria	Actinobacteriota	Thermoleophilia	Gaiellales			0.270725	0.0224006	*
ASV7196	Bacteria	Firmicutes	Bacilli	Paenibacillales	Paenibacillaceae	Cohnella	0.270597	0.022467	*
ASV26348	Bacteria	Planctomycetota	Planctomycetes				0.270503	0.0225156	*
ASV3499	Bacteria	Proteobacteria	Alphaproteobacteria	Rhizobiales	Methyloligellaceae		0.270457	0.0225394	*
ASV5641	Bacteria	Actinobacteriota	Actinobacteria	Pseudonocardiales	Pseudonocardiaceae	Pseudonocardia	0.270411	0.0225632	*
ASV12662	Bacteria	Acidobacteriota	Vicinamibacteria	Vicinamibacterales	Vicinamibacteraceae		0.270405	0.0225662	*
ASV14853	Bacteria	Proteobacteria	Gammaproteobacteria	Burkholderiales	SC-I-84		0.270357	0.0225914	*
ASV33763	Bacteria	Planctomycetota	Planctomycetes	Gemmatales	Gemmataceae		0.270321	0.02261	*
ASV11506	Bacteria	Verrucomicrobiota	Chlamydiae	Chlamydiales	Chlamydiaceae		0.270226	0.0226594	*
ASV4885	Bacteria	Acidobacteriota	Subgroup 11				0.270185	0.022681	*
ASV7071	Bacteria	Proteobacteria	Gammaproteobacteria	Xanthomonadales	Xanthomonadaceae	Lysobacter	0.270182	0.0226825	*
ASV23388	Bacteria	Chloroflexi	Anaerolineae	RBG-13-54-9			0.27015	0.0226992	*
ASV23389	Bacteria	Chloroflexi	Anaerolineae	SBR1031			0.27015	0.0226992	*
ASV31323	Bacteria	Bdellovibrionota	Bdellovibrionia	Bdellovibrionales	Bdellovibrionaceae	Bdellovibrio	0.270138	0.0227055	*
ASV10547	Bacteria	Firmicutes	Bacilli	Bacillales	Bacillaceae	Bacillus	0.27008	0.0227355	*
ASV6415	Bacteria	Nitrospirota	Nitrospiria	Nitrospirales	Nitrospiraceae	Nitrospira	0.270042	0.0227552	*
ASV11963	Bacteria	Acidobacteriota	Acidobacteriae				0.269896	0.0228319	*
ASV12485	Bacteria	Bacteroidota	Bacteroidia	Chitinophagales	Saprospiraceae		0.269797	0.0228836	*
ASV14106	Bacteria	Acidobacteriota	Vicinamibacteria	Vicinamibacterales	Vicinamibacteraceae		0.269797	0.0228836	*
ASV15674	Bacteria	Latescibacterota					0.269797	0.0228836	*
ASV16280	Bacteria	Bdellovibrionota	Bdellovibrionia	Bdellovibrionales	Bdellovibrionaceae	OM27 clade	0.269797	0.0228836	*
ASV18495	Bacteria	Chloroflexi	Chloroflexia	Thermomicrobiales	JG30-KF-CM45		0.269797	0.0228836	*
ASV19353	Bacteria	Acidobacteriota	Vicinamibacteria	Vicinamibacterales			0.269797	0.0228836	*
ASV25585	Bacteria	Proteobacteria	Alphaproteobacteria	Rhizobiales	Xanthobacteraceae		0.269797	0.0228836	*
ASV25586	Bacteria	Acidobacteriota	Vicinamibacteria	Subgroup 17			0.269797	0.0228836	*
ASV40425	Bacteria	Gemmatimonadota	Gemmatimonadetes	Gemmatimonadales	Gemmatimonadaceae		0.269797	0.0228836	*
ASV6757	Bacteria	Verrucomicrobiota	Chlamydiae	Chlamydiales	Parachlamydiaceae	Candidatus Protochlamydia	0.269718	0.0229252	*
ASV53	Bacteria	Proteobacteria	Alphaproteobacteria	Azospirillales	Azospirillaceae	Skermanella	0.26969	0.0229398	*
ASV866	Bacteria	Chloroflexi	JG30-KF-CM66				0.269331	0.0231294	*
ASV7914	Bacteria	Actinobacteriota	Actinobacteria	Micromonosporales	Micromonosporaceae	Krasilnikovia	0.269092	0.0232567	*
ASV1158	Bacteria	Proteobacteria	Alphaproteobacteria	Sphingomonadales	Sphingomonadaceae	Sphingomonas	0.26878	0.0234232	*
ASV25588	Bacteria	Bacteroidota	Bacteroidia	Flavobacteriales	NS9 marine group		0.268773	0.0234268	*
ASV33598	Bacteria	Nitrospirota	Nitrospiria	Nitrospirales	Nitrospiraceae	Nitrospira	0.268692	0.0234705	*
ASV16275	Bacteria	Gemmatimonadota	Gemmatimonadetes	Gemmatimonadales	Gemmatimonadaceae	Gemmatimonas	0.26866	0.0234877	*
ASV28152	Bacteria	Chloroflexi	Chloroflexia	Thermomicrobiales	JG30-KF-CM45		0.26866	0.0234877	*
ASV6756	Bacteria	Firmicutes	Bacilli	Bacillales	Bacillaceae	Bacillus	0.268475	0.023587	*
ASV10140	Bacteria	Actinobacteriota	Acidimicrobiia	Microtrichales	Ilumatobacteraceae		0.268368	0.0236447	*
ASV18907	Bacteria	Chloroflexi	Anaerolineae	RBG-13-54-9			0.268283	0.0236904	*
ASV15378	Bacteria	Planctomycetota	Phycisphaerae	Phycisphaerales	Phycisphaeraceae	AKYG587	0.268231	0.0237187	*
ASV13190	Bacteria	Actinobacteriota	Actinobacteria	Micromonosporales	Micromonosporaceae	Virgisporangium	0.268205	0.0237327	*
ASV1673	Bacteria	Proteobacteria	Gammaproteobacteria	Steroidobacterales	Steroidobacteraceae	Steroidobacter	0.268182	0.0237455	*
ASV7916	Bacteria	Actinobacteriota	Actinobacteria	Corynebacteriales	Nocardiaceae	Rhodococcus	0.26765	0.024035	*
ASV10033	Bacteria	Chloroflexi	Ktedonobacteria	Ktedonobacterales	JG30-KF-AS9		0.267647	0.0240368	*
ASV15964	Bacteria	Chloroflexi	KD4-96				0.267636	0.0240426	*
ASV5646	Bacteria	Bacteroidota	Bacteroidia	Sphingobacteriales	Sphingobacteriaceae	Pedobacter	0.267597	0.0240639	*
ASV9471	Bacteria	Proteobacteria	Alphaproteobacteria	Reyranellales	Reyranellaceae	Reyranella	0.267519	0.0241067	*
ASV6653	Bacteria	Actinobacteriota	Actinobacteria	Propionibacteriales	Nocardioidaceae	Nocardioides	0.26746	0.0241394	*
ASV3253	Bacteria	Verrucomicrobiota	Verrucomicrobiae	Opitutales	Opitutaceae	Opitutus	0.267209	0.0242776	*
ASV2960	Bacteria	Actinobacteriota	Thermoleophilia	Gaiellales	Gaiellaceae	Gaiella	0.267184	0.0242911	*
ASV15960	Bacteria	Proteobacteria	Alphaproteobacteria	Rhodobacterales	Rhodobacteraceae	Amaricoccus	0.267171	0.0242982	*
ASV11909	Bacteria	Actinobacteriota	Acidimicrobiia	Microtrichales	Ilumatobacteraceae		0.267132	0.0243202	*
ASV12665	Bacteria	Actinobacteriota	Actinobacteria	Corynebacteriales	Nocardiaceae	Rhodococcus	0.266924	0.0244352	*
ASV30233	Bacteria	Chloroflexi	Anaerolineae	RBG-13-54-9			0.266924	0.0244352	*
ASV4541	Bacteria	Proteobacteria	Gammaproteobacteria	Burkholderiales	Nitrosomonadaceae	mle1-7	0.266879	0.0244605	*
ASV17267	Bacteria	Bacteroidota	Bacteroidia	Sphingobacteriales	Sphingobacteriaceae	Pedobacter	0.266658	0.0245834	*
ASV1357	Bacteria	Proteobacteria	Gammaproteobacteria			Acidibacter	0.266613	0.0246086	*
ASV6808	Bacteria	Firmicutes	Clostridia	Clostridiales	Clostridiaceae	Clostridium sensu stricto 1	0.266608	0.0246113	*
ASV19818	Bacteria	Proteobacteria	Alphaproteobacteria	Rhodobacterales	Rhodobacteraceae	Amaricoccus	0.266596	0.0246179	*
ASV438	Bacteria	Myxococcota	bacteriap25				0.266586	0.0246234	*
ASV3584	Bacteria	Actinobacteriota	Actinobacteria	Micromonosporales	Micromonosporaceae		0.266567	0.0246341	*
ASV32605	Bacteria	Bacteroidota	Bacteroidia	Flavobacteriales	Flavobacteriaceae	Flavobacterium	0.266563	0.0246363	*
ASV14916	Bacteria	Verrucomicrobiota	Verrucomicrobiae	Chthoniobacterales	Chthoniobacteraceae	Candidatus Udaeobacter	0.26654	0.0246492	*
ASV6576	Bacteria	Acidobacteriota	Vicinamibacteria	Vicinamibacterales	Vicinamibacteraceae		0.266428	0.0247118	*
ASV14541	Bacteria	Chloroflexi	Ktedonobacteria	Ktedonobacterales	JG30-KF-AS9		0.266397	0.0247292	*
ASV2594	Bacteria	Acidobacteriota	Vicinamibacteria	Vicinamibacterales			0.266315	0.0247752	*
ASV8609	Bacteria	Actinobacteriota	Thermoleophilia	Gaiellales			0.266233	0.0248212	*
ASV9781	Bacteria	Firmicutes	Bacilli	Brevibacillales	Brevibacillaceae	Brevibacillus	0.266202	0.0248387	*
ASV7600	Bacteria	Actinobacteriota	Thermoleophilia	Solirubrobacterales	Solirubrobacteraceae	Solirubrobacter	0.266198	0.024841	*
ASV21442	Bacteria	Myxococcota	Polyangia	Polyangiales	BIrii41		0.266099	0.0248967	*
ASV1704	Bacteria	Proteobacteria	Gammaproteobacteria	Steroidobacterales	Steroidobacteraceae	Steroidobacter	0.266084	0.0249054	*
ASV12093	Bacteria	Actinobacteriota	Actinobacteria	Micromonosporales	Micromonosporaceae	Luedemannella	0.266042	0.0249291	*
ASV5809	Bacteria	Proteobacteria	Gammaproteobacteria	Burkholderiales	Nitrosomonadaceae	mle1-7	0.26601	0.024947	*
ASV17206	Bacteria	Verrucomicrobiota	Verrucomicrobiae	Chthoniobacterales	Chthoniobacteraceae	Chthoniobacter	0.26596	0.0249752	*
ASV13984	Bacteria	Firmicutes	Bacilli	Bacillales	Planococcaceae	Domibacillus	0.265939	0.0249872	*
ASV20215	Bacteria	Actinobacteriota	Acidimicrobiia	IMCC26256			0.265907	0.0250055	*
ASV7219	Bacteria	Proteobacteria	Alphaproteobacteria	Rhizobiales	Beijerinckiaceae	Microvirga	0.265872	0.0250252	*
ASV11335	Bacteria	Bacteroidota	SJA-28				0.265846	0.0250397	*
ASV22692	Bacteria	Acidobacteriota	Subgroup 18				0.265815	0.0250577	*
ASV14774	Bacteria	Actinobacteriota	Thermoleophilia	Solirubrobacterales	67-14		0.265813	0.0250585	*
ASV4198	Bacteria	Proteobacteria	Alphaproteobacteria	Azospirillales	Azospirillaceae	Skermanella	0.265781	0.0250768	*
ASV10546	Bacteria	Proteobacteria	Gammaproteobacteria	Steroidobacterales	Steroidobacteraceae	Steroidobacter	0.265711	0.0251163	*
ASV21439	Bacteria	Proteobacteria	Alphaproteobacteria	Rhodobacterales	Rhodobacteraceae	Amaricoccus	0.265545	0.0252111	*
ASV7322	Bacteria	Actinobacteriota	Actinobacteria	Pseudonocardiales	Pseudonocardiaceae	Pseudonocardia	0.265516	0.0252273	*
ASV14976	Bacteria	Actinobacteriota	Thermoleophilia	Gaiellales			0.265495	0.0252396	*
ASV2916	Bacteria	Firmicutes	Bacilli	Bacillales	Bacillaceae		0.265228	0.0253921	*
ASV4053	Bacteria	Actinobacteriota	Actinobacteria	Micromonosporales	Micromonosporaceae	Actinoplanes	0.265167	0.0254271	*
ASV13338	Bacteria	Actinobacteriota	MB-A2-108				0.265158	0.0254327	*
ASV25587	Bacteria	Acidobacteriota	Vicinamibacteria	Vicinamibacterales	Vicinamibacteraceae		0.265093	0.0254701	*
ASV16956	Bacteria	Proteobacteria	Alphaproteobacteria	Rhizobiales	Rhodomicrobiaceae	Rhodomicrobium	0.265032	0.0255051	*
ASV1109	Bacteria	Actinobacteriota	Thermoleophilia	Gaiellales			0.26502	0.025512	*
ASV6616	Bacteria	Chloroflexi	KD4-96				0.265018	0.0255129	*
ASV16063	Bacteria	Proteobacteria	Alphaproteobacteria	Holosporales	Holosporaceae		0.265012	0.0255166	*
ASV943	Bacteria	Proteobacteria	Gammaproteobacteria	Burkholderiales	Comamonadaceae	Ramlibacter	0.265003	0.0255219	*
ASV11514	Bacteria	Actinobacteriota	Acidimicrobiia	IMCC26256			0.264992	0.025528	*
ASV9890	Bacteria	Actinobacteriota	Thermoleophilia	Solirubrobacterales	67-14		0.264911	0.0255747	*
ASV30228	Bacteria	Bacteroidota	Kapabacteria	Kapabacteriales			0.264911	0.0255747	*
ASV4310	Bacteria	Actinobacteriota	Actinobacteria	Pseudonocardiales	Pseudonocardiaceae	Actinomycetospora	0.264752	0.0256664	*
ASV8503	Bacteria	Actinobacteriota	MB-A2-108				0.264751	0.0256674	*
ASV5034	Bacteria	Firmicutes	Bacilli	Bacillales	Bacillaceae		0.264679	0.0257087	*
ASV27232	Bacteria	Planctomycetota	Planctomycetes	Gemmatales	Gemmataceae		0.264626	0.0257399	*
ASV27233	Bacteria	Bdellovibrionota	Oligoflexia	0319-6G20			0.264626	0.0257399	*
ASV42455	Bacteria	Planctomycetota	Planctomycetes	Gemmatales	Gemmataceae		0.264626	0.0257399	*
ASV13732	Bacteria	Actinobacteriota	Thermoleophilia	Gaiellales	Gaiellaceae	Gaiella	0.264511	0.0258067	*
ASV26363	Bacteria	Actinobacteriota	Actinobacteria	Pseudonocardiales	Pseudonocardiaceae	Pseudonocardia	0.264488	0.02582	*
ASV18368	Bacteria	Bacteroidota	Bacteroidia	Flavobacteriales	Flavobacteriaceae	Flavobacterium	0.264468	0.0258314	*
ASV14030	Bacteria	Actinobacteriota	Thermoleophilia	Solirubrobacterales	Solirubrobacteraceae	Solirubrobacter	0.264261	0.0259523	*
ASV13881	Bacteria	Gemmatimonadota	S0134 terrestrial group				0.264181	0.0259989	*
ASV13882	Bacteria	Gemmatimonadota	S0134 terrestrial group				0.264181	0.0259989	*
ASV2090	Bacteria	Actinobacteriota	Thermoleophilia				0.264147	0.026019	*
ASV23901	Bacteria	Acidobacteriota	Vicinamibacteria	Vicinamibacterales			0.264058	0.0260711	*
ASV5889	Bacteria	Actinobacteriota	Actinobacteria	Streptomycetales	Streptomycetaceae	Streptomyces	0.264022	0.0260921	*
ASV36599	Bacteria	Acidobacteriota	Blastocatellia	Blastocatellales	Blastocatellaceae	Blastocatella	0.264012	0.0260978	*
ASV814	Bacteria	Actinobacteriota	Rubrobacteria	Rubrobacterales	Rubrobacteriaceae	Rubrobacter	0.263891	0.0261691	*
ASV11194	Bacteria	Chloroflexi	Anaerolineae	SBR1031	A4b		0.263864	0.0261847	*
ASV9879	Bacteria	Proteobacteria	Alphaproteobacteria	Sphingomonadales	Sphingomonadaceae	Sphingomonas	0.263863	0.0261852	*
ASV6758	Bacteria	Firmicutes	Bacilli	Paenibacillales	Paenibacillaceae	Paenibacillus	0.263841	0.0261986	*
ASV18902	Bacteria	Actinobacteriota	Acidimicrobiia	Microtrichales	Ilumatobacteraceae		0.263781	0.0262336	*
ASV23197	Bacteria	Planctomycetota	OM190				0.263549	0.0263707	*
ASV10881	Bacteria	Proteobacteria	Gammaproteobacteria	Steroidobacterales	Steroidobacteraceae	Steroidobacter	0.263474	0.0264155	*
ASV3818	Bacteria	Bacteroidota	Bacteroidia	Chitinophagales	Chitinophagaceae		0.263285	0.0265274	*
ASV21143	Bacteria	Myxococcota	Polyangia	Nannocystales	Nannocystaceae	Pseudenhygromyxa	0.263243	0.0265525	*
ASV4814	Bacteria	Actinobacteriota	Thermoleophilia	Gaiellales	Gaiellaceae	Gaiella	0.26317	0.0265962	*
ASV11646	Bacteria	Proteobacteria	Alphaproteobacteria	Rhizobiales	Beijerinckiaceae	Microvirga	0.263163	0.0266002	*
ASV106	Bacteria	Actinobacteriota	Actinobacteria	Propionibacteriales	Nocardioidaceae	Nocardioides	0.263158	0.0266032	*
ASV11904	Bacteria	Actinobacteriota	Acidimicrobiia	Microtrichales			0.263151	0.0266073	*
ASV19354	Bacteria	Myxococcota	Polyangia	Haliangiales	Haliangiaceae	Haliangium	0.262935	0.0267364	*
ASV7873	Bacteria	Actinobacteriota	Actinobacteria	Corynebacteriales	Nocardiaceae	Rhodococcus	0.262916	0.0267478	*
ASV13395	Bacteria	Actinobacteriota	Acidimicrobiia	Microtrichales	Iamiaceae	Iamia	0.262848	0.0267885	*
ASV1377	Bacteria	Firmicutes	Bacilli	Bacillales	Bacillaceae	Bacillus	0.262728	0.0268608	*
ASV25590	Bacteria	Proteobacteria	Alphaproteobacteria	Rhizobiales	Rhizobiaceae	Mesorhizobium	0.262647	0.0269095	*
ASV15877	Bacteria	Actinobacteriota	Actinobacteria	Pseudonocardiales	Pseudonocardiaceae	Actinophytocola	0.262646	0.02691	*
ASV30230	Bacteria	Actinobacteriota	Thermoleophilia				0.262577	0.0269515	*
ASV1452	Bacteria	Actinobacteriota	Actinobacteria	Corynebacteriales	Mycobacteriaceae	Mycobacterium	0.262564	0.0269597	*
ASV3585	Bacteria	Actinobacteriota	Acidimicrobiia	Microtrichales	Ilumatobacteraceae		0.262533	0.0269786	*
ASV25398	Bacteria	Acidobacteriota	Acidobacteriae	Bryobacterales	Bryobacteraceae	Bryobacter	0.262512	0.0269909	*
ASV33947	Bacteria	Desulfobacterota					0.26246	0.0270225	*
ASV18492	Bacteria	Chloroflexi	Anaerolineae	RBG-13-54-9			0.26237	0.0270771	*
ASV33939	Bacteria	Bacteroidota	SJA-28				0.26237	0.0270771	*
ASV40419	Bacteria	Proteobacteria	Gammaproteobacteria	Burkholderiales	SC-I-84		0.26237	0.0270771	*
ASV12794	Bacteria	Actinobacteriota	Thermoleophilia	Gaiellales	Gaiellaceae	Gaiella	0.262257	0.0271455	*
ASV2550	Bacteria	Actinobacteriota	Acidimicrobiia	IMCC26256			0.262184	0.0271896	*
ASV4265	Bacteria	Proteobacteria	Alphaproteobacteria	Rhizobiales	Rhizobiaceae	Allorhizobium-Neorhizobium-Pararhizobium-Rhizobium	0.262085	0.0272498	*
ASV11293	Bacteria	Chloroflexi	Gitt-GS-136				0.26202	0.0272894	*
ASV16894	Bacteria	Proteobacteria	Alphaproteobacteria	Acetobacterales	Acetobacteraceae	Acidicaldus	0.261944	0.0273356	*
ASV5728	Bacteria	Actinobacteriota	MB-A2-108				0.261943	0.0273364	*
ASV16839	Bacteria	Actinobacteriota	Thermoleophilia	Gaiellales			0.261941	0.027338	*
ASV5428	Bacteria	Actinobacteriota	Thermoleophilia	Solirubrobacterales	Solirubrobacteraceae	Solirubrobacter	0.261877	0.0273769	*
ASV8606	Bacteria	Acidobacteriota	Vicinamibacteria	Vicinamibacterales			0.261794	0.0274276	*
ASV183	Bacteria	Actinobacteriota	Thermoleophilia	Gaiellales			0.261751	0.0274542	*
ASV6702	Bacteria	Proteobacteria	Alphaproteobacteria	Rhizobiales	Xanthobacteraceae		0.261743	0.027459	*
ASV8857	Bacteria	Actinobacteriota	Acidimicrobiia	Microtrichales	Ilumatobacteraceae	Ilumatobacter	0.261687	0.027493	*
ASV10778	Bacteria	Chloroflexi	Ktedonobacteria	Ktedonobacterales	JG30-KF-AS9		0.261625	0.0275313	*
ASV12486	Bacteria	Actinobacteriota	Actinobacteria	Streptomycetales	Streptomycetaceae	Streptomyces	0.261614	0.027538	*
ASV13818	Bacteria	Actinobacteriota	Acidimicrobiia	Microtrichales			0.261573	0.0275631	*
ASV9127	Bacteria	Bacteroidota	Bacteroidia	Chitinophagales	Saprospiraceae		0.261513	0.0275998	*
ASV29180	Bacteria	Proteobacteria	Gammaproteobacteria	Cellvibrionales	Halieaceae	OM60(NOR5) clade	0.261493	0.0276126	*
ASV3975	Bacteria	Actinobacteriota	Thermoleophilia	Gaiellales			0.261337	0.0277086	*
ASV23298	Bacteria	Cyanobacteria	Cyanobacteriia	Chloroplast			0.261328	0.0277143	*
ASV14329	Bacteria	Chloroflexi	Anaerolineae	Caldilineales	Caldilineaceae		0.261315	0.0277219	*
ASV1096	Bacteria	Actinobacteriota	Actinobacteria	Propionibacteriales	Nocardioidaceae	Nocardioides	0.261303	0.0277294	*
ASV22693	Bacteria	Actinobacteriota	Thermoleophilia	Gaiellales			0.261288	0.0277386	*
ASV6124	Bacteria	Actinobacteriota	Actinobacteria	FFCH16263			0.261282	0.0277423	*
ASV15876	Bacteria	Acidobacteriota	Vicinamibacteria	Vicinamibacterales			0.261232	0.0277736	*
ASV25392	Bacteria	Acidobacteriota	Holophagae	Subgroup 7			0.261164	0.0278152	*
ASV3358	Bacteria	Firmicutes	Bacilli	Alicyclobacillales	Alicyclobacillaceae	Tumebacillus	0.261128	0.027838	*
ASV8006	Bacteria	Proteobacteria	Alphaproteobacteria	Rhizobiales	Hyphomicrobiaceae	Pedomicrobium	0.261091	0.0278608	*
ASV31098	Bacteria	Bacteroidota	Bacteroidia	Flavobacteriales	Flavobacteriaceae	Flavobacterium	0.261075	0.0278706	*
ASV604	Bacteria	Actinobacteriota	Thermoleophilia	Solirubrobacterales	67-14		0.26104	0.0278927	*
ASV6748	Bacteria	Proteobacteria	Gammaproteobacteria	Burkholderiales	Nitrosomonadaceae	IS-44	0.260895	0.0279826	*
ASV14855	Bacteria	Desulfobacterota					0.260884	0.0279891	*
ASV576	Bacteria	Actinobacteriota	Actinobacteria	Propionibacteriales	Propionibacteriaceae	Microlunatus	0.260874	0.0279955	*
ASV14333	Bacteria	Chloroflexi	KD4-96				0.260873	0.0279962	*
ASV3859	Bacteria	Proteobacteria	Alphaproteobacteria	Rhizobiales	Beijerinckiaceae	FFCH5858	0.260861	0.0280037	*
ASV23902	Bacteria	Actinobacteriota	Thermoleophilia	Gaiellales			0.260852	0.0280092	*
ASV9326	Bacteria	Actinobacteriota	Actinobacteria	Propionibacteriales	Propionibacteriaceae	Microlunatus	0.260784	0.0280515	*
ASV2372	Bacteria	Actinobacteriota	Thermoleophilia	Gaiellales			0.260741	0.0280786	*
ASV2490	Bacteria	Actinobacteriota	Acidimicrobiia	IMCC26256			0.260591	0.0281725	*
ASV22081	Bacteria	Patescibacteria	Saccharimonadia	Saccharimonadales			0.260566	0.0281879	*
ASV9675	Bacteria	Actinobacteriota	Actinobacteria	Micromonosporales	Micromonosporaceae	Luedemannella	0.260556	0.028194	*
ASV6975	Bacteria	Firmicutes	Bacilli	Bacillales	Bacillaceae	Bacillus	0.2605	0.0282295	*
ASV9136	Bacteria	Acidobacteriota	Subgroup 5				0.260448	0.0282618	*
ASV35029	Bacteria	Acidobacteriota	Acidobacteriae	Elev-16S-1166			0.260337	0.0283315	*
ASV30235	Bacteria	Myxococcota	Polyangia	Haliangiales	Haliangiaceae	Haliangium	0.260285	0.0283647	*
ASV30236	Bacteria	Myxococcota	Myxococcia	Myxococcales	Vulgatibacteraceae	Vulgatibacter	0.260285	0.0283647	*
ASV930	Bacteria	Proteobacteria	Gammaproteobacteria	PLTA13			0.260184	0.0284284	*
ASV5395	Bacteria	Firmicutes	Bacilli	Paenibacillales	Paenibacillaceae	Paenibacillus	0.260173	0.0284352	*
ASV2470	Bacteria	Proteobacteria	Alphaproteobacteria	Rhizobiales	Hyphomicrobiaceae	Pedomicrobium	0.260099	0.0284819	*
ASV387	Bacteria	Myxococcota	Polyangia	Haliangiales	Haliangiaceae	Haliangium	0.259999	0.0285454	*
ASV15969	Bacteria	Actinobacteriota	Thermoleophilia	Solirubrobacterales	67-14		0.259955	0.028573	*
ASV28151	Bacteria	Chloroflexi	Ktedonobacteria	C0119			0.259851	0.028639	*
ASV12203	Bacteria	NB1-j					0.259842	0.0286447	*
ASV11296	Bacteria	Actinobacteriota	Actinobacteria	Pseudonocardiales	Pseudonocardiaceae	Actinokineospora	0.259824	0.0286563	*
ASV17971	Bacteria	Chloroflexi	Anaerolineae	RBG-13-54-9			0.259787	0.0286793	*
ASV161	Bacteria	Proteobacteria	Alphaproteobacteria	Rhizobiales	Beijerinckiaceae	Microvirga	0.259787	0.0286799	*
ASV2520	Bacteria	Actinobacteriota	Actinobacteria	Streptomycetales	Streptomycetaceae	Streptomyces	0.25976	0.0286966	*
ASV920	Bacteria	Actinobacteriota	Thermoleophilia	Gaiellales	Gaiellaceae	Gaiella	0.259728	0.0287171	*
ASV18496	Bacteria	Proteobacteria	Alphaproteobacteria	Rhizobiales	Hyphomicrobiaceae		0.259693	0.0287395	*
ASV25589	Bacteria	Acidobacteriota	Acidobacteriae	Solibacterales	Solibacteraceae	Candidatus Solibacter	0.259693	0.0287395	*
ASV40428	Bacteria	Verrucomicrobiota	Verrucomicrobiae	Chthoniobacterales	Chthoniobacteraceae	Candidatus Udaeobacter	0.259693	0.0287395	*
ASV26170	Bacteria	Proteobacteria	Gammaproteobacteria	Steroidobacterales	Steroidobacteraceae		0.259568	0.0288188	*
ASV6248	Bacteria	Actinobacteriota	Thermoleophilia	Gaiellales			0.259334	0.0289685	*
ASV17577	Bacteria	Actinobacteriota	Actinobacteria	Propionibacteriales	Nocardioidaceae	Aeromicrobium	0.259129	0.0291006	*
ASV443	Bacteria	Proteobacteria	Alphaproteobacteria	Rhizobiales	Xanthobacteraceae		0.259099	0.0291195	*
ASV12871	Bacteria	Actinobacteriota	Acidimicrobiia	IMCC26256			0.259089	0.029126	*
ASV1197	Bacteria	Actinobacteriota	Actinobacteria	Propionibacteriales	Nocardioidaceae	Nocardioides	0.259077	0.0291341	*
ASV2866	Bacteria	Acidobacteriota	Vicinamibacteria	Vicinamibacterales	Vicinamibacteraceae		0.259074	0.0291355	*
ASV687	Bacteria	Bacteroidota	Bacteroidia	Cytophagales	Hymenobacteraceae	Adhaeribacter	0.25907	0.0291381	*
ASV85	Bacteria	Actinobacteriota	Actinobacteria	Propionibacteriales	Propionibacteriaceae	Microlunatus	0.25898	0.0291966	*
ASV1918	Bacteria	Actinobacteriota	Thermoleophilia	Gaiellales			0.258704	0.0293748	*
ASV8177	Bacteria	Proteobacteria	Alphaproteobacteria	Sphingomonadales	Sphingomonadaceae	Novosphingobium	0.258673	0.0293949	*
ASV27236	Bacteria	Desulfobacterota					0.25866	0.0294035	*
ASV27237	Bacteria	Verrucomicrobiota	Verrucomicrobiae	Pedosphaerales	Pedosphaeraceae		0.25866	0.0294035	*
ASV2227	Bacteria	Actinobacteriota	Thermoleophilia	Gaiellales			0.258656	0.0294062	*
ASV14499	Bacteria	Proteobacteria	Gammaproteobacteria	Steroidobacterales	Steroidobacteraceae	Steroidobacter	0.258621	0.0294287	*
ASV4573	Bacteria	Verrucomicrobiota	Chlamydiae	Chlamydiales	Parachlamydiaceae	Candidatus Protochlamydia	0.25861	0.0294359	*
ASV341	Bacteria	Actinobacteriota	Actinobacteria	Micromonosporales	Micromonosporaceae	Catellatospora	0.258549	0.0294758	*
ASV12870	Bacteria	Proteobacteria	Gammaproteobacteria	Burkholderiales	Nitrosomonadaceae	MND1	0.258515	0.0294975	*
ASV1827	Bacteria	Acidobacteriota	Vicinamibacteria	Vicinamibacterales			0.258478	0.0295219	*
ASV1750	Bacteria	Bacteroidota	Bacteroidia	Chitinophagales	Chitinophagaceae		0.25846	0.0295337	*
ASV2649	Bacteria	Actinobacteriota	Thermoleophilia	Solirubrobacterales	67-14		0.258431	0.0295525	*
ASV25593	Bacteria	Desulfobacterota	Desulfuromonadia	Desulfuromonadaceae	Desulfuromonas		0.258418	0.0295612	*
ASV9260	Bacteria	Actinobacteriota	Actinobacteria	Pseudonocardiales	Pseudonocardiaceae	Pseudonocardia	0.258416	0.0295624	*
ASV924	Bacteria	Proteobacteria	Gammaproteobacteria	Pseudomonadales	Pseudomonadaceae	Pseudomonas	0.258245	0.0296742	*
ASV16101	Bacteria	Proteobacteria	Alphaproteobacteria	Rhizobiales	Xanthobacteraceae	Pseudorhodoplanes	0.258233	0.0296818	*
ASV9057	Bacteria	Firmicutes	Bacilli	Bacillales	Bacillaceae	Bacillus	0.25819	0.0297101	*
ASV9893	Bacteria	Acidobacteriota	Blastocatellia	Pyrinomonadales	Pyrinomonadaceae	RB41	0.258031	0.0298141	*
ASV8799	Bacteria	Actinobacteriota	Actinobacteria	Micromonosporales	Micromonosporaceae		0.257996	0.0298373	*
ASV4470	Bacteria	Chloroflexi	Gitt-GS-136				0.257878	0.029915	*
ASV5364	Bacteria	Actinobacteriota	Acidimicrobiia	Microtrichales	Ilumatobacteraceae		0.257819	0.029954	*
ASV18898	Bacteria	Gemmatimonadota	Gemmatimonadetes	Gemmatimonadales	Gemmatimonadaceae		0.25769	0.0300387	*
ASV18901	Bacteria	Acidobacteriota	Vicinamibacteria	Vicinamibacterales			0.25769	0.0300387	*
ASV997	Bacteria	Acidobacteriota	Blastocatellia	Pyrinomonadales	Pyrinomonadaceae	RB41	0.257585	0.030108	*
ASV43466	Bacteria	Proteobacteria	Alphaproteobacteria				0.257418	0.0302189	*
ASV21443	Bacteria	Firmicutes	Bacilli	Paenibacillales	Paenibacillaceae	Paenibacillus	0.257405	0.0302274	*
ASV24810	Bacteria	Acidobacteriota	Vicinamibacteria	Vicinamibacterales			0.257405	0.0302274	*
ASV24811	Bacteria	Proteobacteria	Alphaproteobacteria	Elsterales			0.257405	0.0302274	*
ASV35415	Bacteria	Planctomycetota	OM190				0.257405	0.0302274	*
ASV2054	Bacteria	Actinobacteriota	Actinobacteria	Propionibacteriales	Propionibacteriaceae	Microlunatus	0.257386	0.0302405	*
ASV1147	Bacteria	Actinobacteriota	Actinobacteria	Frankiales	Acidothermaceae	Acidothermus	0.257158	0.0303922	*
ASV5358	Bacteria	Proteobacteria	Alphaproteobacteria	Caulobacterales	Hyphomonadaceae	SWB02	0.257128	0.0304121	*
ASV14583	Bacteria	Planctomycetota	Planctomycetes	Gemmatales	Gemmataceae		0.256825	0.0306149	*
ASV17692	Bacteria	Chloroflexi	Anaerolineae	RBG-13-54-9			0.256672	0.0307178	*
ASV433	Bacteria	Proteobacteria	Alphaproteobacteria	Azospirillales	Azospirillaceae	Skermanella	0.256659	0.0307269	*
ASV19219	Bacteria	Actinobacteriota	Thermoleophilia	Gaiellales			0.256587	0.0307755	*
ASV31100	Bacteria	Acidobacteriota	Blastocatellia	Blastocatellales	Blastocatellaceae	JGI 0001001-H03	0.256587	0.0307755	*
ASV8254	Bacteria	Actinobacteriota	Thermoleophilia	Solirubrobacterales	67-14		0.256526	0.0308162	*
ASV3214	Bacteria	Actinobacteriota	Actinobacteria	Micromonosporales	Micromonosporaceae	Micromonospora	0.256507	0.0308295	*
ASV2356	Bacteria	Actinobacteriota	Thermoleophilia	Solirubrobacterales	67-14		0.25642	0.0308883	*
ASV546	Bacteria	Proteobacteria	Gammaproteobacteria	Steroidobacterales	Steroidobacteraceae		0.256373	0.0309195	*
ASV3104	Bacteria	Actinobacteriota	MB-A2-108				0.256196	0.0310398	*
ASV26370	Bacteria	Chloroflexi	Ktedonobacteria	C0119			0.256192	0.0310429	*
ASV894	Bacteria	Bacteroidota	Bacteroidia	Cytophagales	Hymenobacteraceae	Adhaeribacter	0.256141	0.0310772	*
ASV4490	Bacteria	Verrucomicrobiota	Verrucomicrobiae	Chthoniobacterales	Xiphinematobacteraceae	Candidatus Xiphinematobacter	0.25606	0.0311327	*
ASV6893	Bacteria	Actinobacteriota	MB-A2-108				0.256042	0.0311444	*
ASV5352	Bacteria	Actinobacteriota	Thermoleophilia	Solirubrobacterales	67-14		0.255956	0.0312032	*
ASV7499	Bacteria	Actinobacteriota	Thermoleophilia	Solirubrobacterales	67-14		0.255877	0.0312574	*
ASV18497	Bacteria	Planctomycetota	Planctomycetes	Gemmatales	Gemmataceae		0.255852	0.0312741	*
ASV20896	Bacteria	Chloroflexi	Ktedonobacteria	Ktedonobacterales	Ktedonobacteraceae		0.255739	0.031352	*
ASV5726	Bacteria	Actinobacteriota	Actinobacteria	Micromonosporales	Micromonosporaceae	Luedemannella	0.255374	0.0316026	*
ASV12258	Bacteria	Myxococcota	Myxococcia	Myxococcales	Myxococcaceae	Myxococcus	0.255264	0.0316786	*
ASV26159	Bacteria	Acidobacteriota	Blastocatellia	2023-11-24			0.255018	0.0318486	*
ASV26160	Bacteria	Dependentiae	Babeliae	Babeliales	Babeliaceae		0.255018	0.0318486	*
ASV3943	Bacteria	Nitrospirota	Nitrospiria	Nitrospirales	Nitrospiraceae	Nitrospira	0.254935	0.0319068	*
ASV19355	Bacteria	Acidobacteriota	Blastocatellia	Pyrinomonadales	Pyrinomonadaceae	RB41	0.25493	0.0319097	*
ASV25394	Bacteria	Proteobacteria	Gammaproteobacteria	CCD24			0.254856	0.0319618	*
ASV4178	Bacteria	Proteobacteria	Alphaproteobacteria	Azospirillales	Azospirillaceae	Skermanella	0.254698	0.0320715	*
ASV5496	Bacteria	Proteobacteria	Gammaproteobacteria	Burkholderiales	Nitrosomonadaceae	mle1-7	0.254519	0.0321965	*
ASV22085	Bacteria	Acidobacteriota	Blastocatellia	DS-100			0.254499	0.0322105	*
ASV1949	Bacteria	Actinobacteriota	Thermoleophilia	Solirubrobacterales	Solirubrobacteraceae	Solirubrobacter	0.254457	0.0322402	*
ASV21888	Bacteria	Acidobacteriota	Vicinamibacteria	Vicinamibacterales			0.254415	0.03227	*
ASV2377	Bacteria	Actinobacteriota	Actinobacteria	Micrococcales	Microbacteriaceae	Microbacterium	0.254341	0.0323216	*
ASV12869	Bacteria	Bacteroidota	Bacteroidia	Cytophagales	Microscillaceae		0.254215	0.0324104	*
ASV16274	Bacteria	Proteobacteria	Gammaproteobacteria	Burkholderiales	Nitrosomonadaceae	mle1-7	0.254215	0.0324104	*
ASV14582	Bacteria	Bacteroidota	Bacteroidia	Cytophagales	Microscillaceae		0.254148	0.0324579	*
ASV40423	Bacteria	Firmicutes	Bacilli	Paenibacillales	Paenibacillaceae	Paenibacillus	0.254101	0.0324907	*
ASV15113	Bacteria	Proteobacteria	Gammaproteobacteria	Burkholderiales	Nitrosomonadaceae	mle1-7	0.254095	0.0324948	*
ASV27924	Bacteria	Actinobacteriota	Actinobacteria	Pseudonocardiales	Pseudonocardiaceae	Pseudonocardia	0.254015	0.0325514	*
ASV27925	Bacteria	Patescibacteria	Saccharimonadia	Saccharimonadales			0.254015	0.0325514	*
ASV10032	Bacteria	Verrucomicrobiota	Verrucomicrobiae	Chthoniobacterales	Chthoniobacteraceae	Candidatus Udaeobacter	0.253974	0.0325808	*
ASV7014	Bacteria	Acidobacteriota	Blastocatellia	Pyrinomonadales	Pyrinomonadaceae	RB41	0.253732	0.0327521	*
ASV11288	Bacteria	Acidobacteriota	Vicinamibacteria	Vicinamibacterales	Vicinamibacteraceae		0.253689	0.0327825	*
ASV18432	Bacteria	Bacteroidota	Bacteroidia	Chitinophagales	Chitinophagaceae	Parafilimonas	0.25366	0.0328033	*
ASV7539	Bacteria	Actinobacteriota	Acidimicrobiia	Microtrichales			0.253465	0.0329424	*
ASV1479	Bacteria	Actinobacteriota	Actinobacteria	Corynebacteriales	Mycobacteriaceae	Mycobacterium	0.253391	0.0329952	*
ASV8322	Bacteria	Proteobacteria	Gammaproteobacteria	PLTA13			0.253333	0.0330367	*
ASV6851	Bacteria	Bacteroidota	Bacteroidia	Chitinophagales	Chitinophagaceae	Terrimonas	0.253255	0.0330923	*
ASV16276	Bacteria	Chloroflexi	Ktedonobacteria	Ktedonobacterales	Ktedonobacteraceae		0.253255	0.0330923	*
ASV23391	Bacteria	Acidobacteriota	Holophagae	Subgroup 7			0.253227	0.0331125	*
ASV9910	Bacteria	Actinobacteriota	Thermoleophilia	Gaiellales	Gaiellaceae	Gaiella	0.253219	0.033118	*
ASV3074	Bacteria	Actinobacteriota	Actinobacteria	Propionibacteriales	Nocardioidaceae	Nocardioides	0.25315	0.0331681	*
ASV7691	Bacteria	Actinobacteriota	Actinobacteria	Propionibacteriales	Propionibacteriaceae	Microlunatus	0.253119	0.0331898	*
ASV3199	Bacteria	Verrucomicrobiota	Verrucomicrobiae	Chthoniobacterales	Chthoniobacteraceae	Candidatus Udaeobacter	0.253069	0.0332263	*
ASV7126	Bacteria	Actinobacteriota	Thermoleophilia	Gaiellales			0.25292	0.0333336	*
ASV8223	Bacteria	Acidobacteriota	Blastocatellia	Blastocatellales	Blastocatellaceae	Blastocatella	0.252746	0.0334591	*
ASV11907	Bacteria	Proteobacteria	Alphaproteobacteria	Rhizobiales	Xanthobacteraceae	Rhodoplanes	0.252646	0.0335313	*
ASV2710	Bacteria	Proteobacteria	Alphaproteobacteria	Rhizobiales	Xanthobacteraceae		0.252615	0.0335537	*
ASV14587	Bacteria	Proteobacteria	Gammaproteobacteria	Burkholderiales	A21b		0.252513	0.0336282	*
ASV10831	Bacteria	Chloroflexi	KD4-96				0.252337	0.0337559	*
ASV29	Bacteria	Actinobacteriota	Actinobacteria	Micrococcales	Micrococcaceae	Pseudarthrobacter	0.252327	0.0337631	*
ASV11292	Bacteria	Actinobacteriota	Thermoleophilia	Gaiellales			0.252222	0.0338399	*
ASV956	Bacteria	Proteobacteria	Alphaproteobacteria	Rhizobiales	Hyphomicrobiaceae	Pedomicrobium	0.252156	0.0338883	*
ASV12154	Bacteria	Actinobacteriota	MB-A2-108				0.252125	0.0339106	*
ASV7913	Bacteria	Myxococcota	bacteriap25				0.252125	0.0339111	*
ASV2359	Bacteria	Myxococcota	Myxococcia	Myxococcales	Myxococcaceae		0.251927	0.0340556	*
ASV5143	Bacteria	Firmicutes	Bacilli	Paenibacillales	Paenibacillaceae	Cohnella	0.251856	0.034108	*
ASV6698	Bacteria	Actinobacteriota	Thermoleophilia	Gaiellales	Gaiellaceae	Gaiella	0.251846	0.0341158	*
ASV2687	Bacteria	Verrucomicrobiota	Verrucomicrobiae	Chthoniobacterales	Chthoniobacteraceae	Candidatus Udaeobacter	0.251785	0.0341603	*
ASV21363	Bacteria	Chloroflexi	KD4-96				0.251743	0.0341911	*
ASV8796	Bacteria	Acidobacteriota	Blastocatellia	2023-11-24			0.251696	0.0342259	*
ASV4510	Bacteria	Proteobacteria	Gammaproteobacteria	Burkholderiales	Sutterellaceae		0.251601	0.0342958	*
ASV12802	Bacteria	Actinobacteriota	Actinobacteria	0319-7L14			0.251428	0.0344242	*
ASV8059	Bacteria	Actinobacteriota	Actinobacteria	Pseudonocardiales	Pseudonocardiaceae	Pseudonocardia	0.250893	0.0348221	*
ASV7562	Bacteria	Proteobacteria	Gammaproteobacteria	CCD24			0.250796	0.0348948	*
ASV734	Bacteria	Proteobacteria	Gammaproteobacteria	Burkholderiales	Nitrosomonadaceae	MND1	0.250755	0.0349257	*
ASV1883	Bacteria	Actinobacteriota	Actinobacteria	Micrococcales	Promicromonosporaceae	Cellulosimicrobium	0.250754	0.0349266	*
ASV444	Bacteria	Actinobacteriota	Actinobacteria	Propionibacteriales	Propionibacteriaceae	Microlunatus	0.250546	0.0350824	*
ASV6010	Bacteria	Acidobacteriota	Acidobacteriae	Solibacterales	Solibacteraceae	Candidatus Solibacter	0.250283	0.035281	*
ASV27002	Bacteria	Actinobacteriota	Thermoleophilia	Solirubrobacterales	67-14		0.250277	0.0352856	*
ASV7500	Bacteria	Actinobacteriota	Thermoleophilia	Solirubrobacterales	67-14		0.250234	0.0353183	*
ASV11818	Bacteria	Firmicutes	Bacilli	Paenibacillales	Paenibacillaceae	Paenibacillus	0.250209	0.0353369	*
ASV912	Bacteria	Firmicutes	Clostridia	Clostridiales	Clostridiaceae	Clostridium sensu stricto 13	0.250061	0.0354492	*
ASV26371	Bacteria	Proteobacteria	Gammaproteobacteria	Coxiellales	Coxiellaceae	Coxiella	0.24999	0.035503	*
ASV10733	Bacteria	Acidobacteriota	Vicinamibacteria	Vicinamibacterales			0.24994	0.0355408	*
ASV10271	Bacteria	Acidobacteriota	Vicinamibacteria	Vicinamibacterales			0.249858	0.0356032	*
ASV3792	Bacteria						0.249747	0.035688	*
ASV12435	Bacteria	Acidobacteriota	Blastocatellia	Pyrinomonadales	Pyrinomonadaceae	RB41	0.249721	0.0357083	*
ASV2643	Bacteria	Acidobacteriota	Blastocatellia	2023-11-24			0.249687	0.0357342	*
ASV8091	Bacteria	Myxococcota	Polyangia	Haliangiales	Haliangiaceae	Haliangium	0.24956	0.0358311	*
ASV6428	Bacteria	Actinobacteriota	Thermoleophilia	Solirubrobacterales	67-14		0.249418	0.0359398	*
ASV15677	Bacteria	Proteobacteria	Gammaproteobacteria	Burkholderiales	Nitrosomonadaceae	Ellin6067	0.249418	0.0359399	*
ASV991	Bacteria	Proteobacteria	Alphaproteobacteria	Rhizobiales	Xanthobacteraceae	Rhodoplanes	0.2494	0.035954	*
ASV38652	Bacteria	Proteobacteria	Alphaproteobacteria	Azospirillales	Azospirillaceae	Azospirillum	0.249396	0.0359568	*
ASV4341	Bacteria	Acidobacteriota	Vicinamibacteria	Vicinamibacterales	Vicinamibacteraceae		0.24924	0.0360768	*
ASV31237	Bacteria	Chloroflexi	Chloroflexia	Kallotenuales	AKIW781		0.249089	0.0361932	*
ASV4425	Bacteria	Actinobacteriota	Acidimicrobiia	Microtrichales			0.248991	0.0362696	*
ASV3948	Bacteria	Myxococcota	Polyangia	Polyangiales	Phaselicystidaceae	Phaselicystis	0.24895	0.0363013	*
ASV2839	Bacteria	Actinobacteriota	Acidimicrobiia	Microtrichales	Ilumatobacteraceae		0.24876	0.0364481	*
ASV8896	Bacteria	Acidobacteriota	Blastocatellia	Blastocatellales	Blastocatellaceae		0.248457	0.0366841	*
ASV7870	Bacteria	Proteobacteria	Alphaproteobacteria	Elsterales			0.248421	0.0367129	*
ASV4907	Bacteria	Actinobacteriota	Thermoleophilia	Gaiellales	Gaiellaceae	Gaiella	0.248385	0.0367409	*
ASV20716	Bacteria	Myxococcota	Myxococcia	Myxococcales	Myxococcaceae		0.248062	0.0369939	*
ASV10935	Bacteria	Actinobacteriota	Actinobacteria	Propionibacteriales	Propionibacteriaceae	Microlunatus	0.248035	0.0370156	*
ASV774	Bacteria	Actinobacteriota	Actinobacteria	Micrococcales	Promicromonosporaceae	Isoptericola	0.248031	0.0370182	*
ASV15377	Bacteria	Proteobacteria	Gammaproteobacteria	Burkholderiales	Methylophilaceae	Methylotenera	0.247897	0.0371239	*
ASV7690	Bacteria	Acidobacteriota	Vicinamibacteria	Subgroup 17			0.247703	0.0372776	*
ASV1529	Bacteria	Verrucomicrobiota	Verrucomicrobiae	Chthoniobacterales	Chthoniobacteraceae	Candidatus Udaeobacter	0.247694	0.0372842	*
ASV16510	Bacteria	Proteobacteria	Gammaproteobacteria	Burkholderiales	SC-I-84		0.247577	0.0373776	*
ASV3275	Bacteria	Actinobacteriota	Acidimicrobiia	Actinomarinales			0.247519	0.0374232	*
ASV24613	Bacteria	Firmicutes	Bacilli	Thermoactinomycetales	Thermoactinomycetaceae		0.247519	0.0374232	*
ASV10768	Bacteria	Proteobacteria	Alphaproteobacteria	Caulobacterales	Hyphomonadaceae	SWB02	0.247453	0.0374757	*
ASV4218	Bacteria	Actinobacteriota	Actinobacteria	Propionibacteriales	Nocardioidaceae	Kribbella	0.247317	0.0375844	*
ASV559	Bacteria	Proteobacteria	Alphaproteobacteria	Azospirillales	Azospirillaceae	Skermanella	0.247107	0.0377521	*
ASV1672	Bacteria	Chloroflexi	JG30-KF-CM66				0.247033	0.0378112	*
ASV3247	Bacteria	Actinobacteriota	MB-A2-108				0.246965	0.0378659	*
ASV20067	Bacteria	Firmicutes	Bacilli	Alicyclobacillales	Alicyclobacillaceae	Alicyclobacillus	0.246961	0.0378691	*
ASV14195	Bacteria	Proteobacteria	Gammaproteobacteria	Burkholderiales	Sutterellaceae		0.246786	0.038009	*
ASV15970	Bacteria	Methylomirabilota	Methylomirabilia	Rokubacteriales	WX65		0.246777	0.0380169	*
ASV6290	Bacteria	Actinobacteriota	Actinobacteria	Micrococcales	Promicromonosporaceae	Promicromonospora	0.246767	0.0380243	*
ASV2765	Bacteria	Proteobacteria	Gammaproteobacteria	Xanthomonadales	Xanthomonadaceae	Thermomonas	0.246729	0.0380553	*
ASV6072	Bacteria	Chloroflexi	KD4-96				0.246689	0.0380875	*
ASV12097	Bacteria	Acidobacteriota	Vicinamibacteria	Subgroup 17			0.246632	0.0381333	*
ASV8892	Bacteria	Acidobacteriota	Vicinamibacteria	Vicinamibacterales			0.246576	0.038179	*
ASV2986	Bacteria	Proteobacteria	Gammaproteobacteria	Xanthomonadales	Xanthomonadaceae	Lysobacter	0.246405	0.0383168	*
ASV6218	Bacteria	Actinobacteriota	Thermoleophilia	Gaiellales			0.24638	0.0383375	*
ASV1077	Bacteria	Actinobacteriota	Acidimicrobiia	Actinomarinales			0.246294	0.0384069	*
ASV12795	Bacteria	Actinobacteriota	Thermoleophilia	Solirubrobacterales	67-14		0.246271	0.0384253	*
ASV4368	Bacteria	Acidobacteriota	Blastocatellia	Pyrinomonadales	Pyrinomonadaceae	RB41	0.246204	0.0384802	*
ASV18775	Bacteria	Actinobacteriota	Actinobacteria	Micrococcales	Cellulomonadaceae	Cellulomonas	0.246072	0.0385871	*
ASV11760	Bacteria	Acidobacteriota	Vicinamibacteria	Vicinamibacterales	Vicinamibacteraceae		0.24605	0.0386053	*
ASV24813	Bacteria	Desulfobacterota					0.24597	0.0386707	*
ASV31839	Bacteria	Firmicutes	Bacilli	Thermoactinomycetales	Thermoactinomycetaceae		0.245826	0.0387885	*
ASV3333	Bacteria	Actinobacteriota	Actinobacteria	Micrococcales	Microbacteriaceae	Agromyces	0.245775	0.0388304	*
ASV2546	Bacteria	Bacteroidota	Bacteroidia	Chitinophagales	Chitinophagaceae	Puia	0.245697	0.0388943	*
ASV28179	Bacteria	Verrucomicrobiota	Verrucomicrobiae	Chthoniobacterales	Chthoniobacteraceae	Candidatus Udaeobacter	0.245612	0.0389635	*
ASV7574	Bacteria	Myxococcota	bacteriap25				0.245608	0.0389673	*
ASV12324	Bacteria	Actinobacteriota	Thermoleophilia	Gaiellales			0.245471	0.0390799	*
ASV17105	Bacteria	Firmicutes	Bacilli	Paenibacillales	Paenibacillaceae	Paenibacillus	0.245446	0.0391001	*
ASV3861	Bacteria	Actinobacteriota	Thermoleophilia	Gaiellales			0.245313	0.0392097	*
ASV13779	Bacteria	Proteobacteria	Alphaproteobacteria	Acetobacterales	Acetobacteraceae	Roseomonas	0.24526	0.0392538	*
ASV9518	Bacteria	Actinobacteriota	Thermoleophilia	Gaiellales			0.245243	0.0392682	*
ASV8345	Bacteria	Actinobacteriota	Actinobacteria	Pseudonocardiales	Pseudonocardiaceae	Pseudonocardia	0.24524	0.03927	*
ASV2788	Bacteria	Proteobacteria	Alphaproteobacteria				0.245167	0.039331	*
ASV4047	Bacteria	Acidobacteriota	Acidobacteriae	Bryobacterales	Bryobacteraceae	Bryobacter	0.245139	0.0393543	*
ASV806	Bacteria	Acidobacteriota	Vicinamibacteria	Vicinamibacterales	Vicinamibacteraceae		0.245135	0.0393573	*
ASV510	Bacteria	Actinobacteriota	Acidimicrobiia	Microtrichales	Ilumatobacteraceae		0.245047	0.0394304	*
ASV33950	Bacteria	Bdellovibrionota	Bdellovibrionia	Bdellovibrionales	Bdellovibrionaceae	Bdellovibrio	0.244887	0.0395633	*
ASV1170	Bacteria	Actinobacteriota	Rubrobacteria	Rubrobacterales	Rubrobacteriaceae	Rubrobacter	0.244816	0.039622	*
ASV2047	Bacteria	Actinobacteriota	Actinobacteria	Corynebacteriales	Mycobacteriaceae	Mycobacterium	0.244654	0.0397573	*
ASV4673	Bacteria	Actinobacteriota	Actinobacteria	Micrococcales	Microbacteriaceae	Microbacterium	0.244639	0.0397701	*
ASV10396	Bacteria	Firmicutes	Clostridia	Clostridiales	Clostridiaceae	Clostridium sensu stricto 8	0.244623	0.0397829	*
ASV8088	Bacteria	Patescibacteria	Saccharimonadia	Saccharimonadales	WWH38		0.244507	0.03988	*
ASV9852	Bacteria	Acidobacteriota	Vicinamibacteria	Vicinamibacterales			0.244442	0.0399349	*
ASV15977	Bacteria	Chloroflexi	TK10				0.244414	0.0399578	*
ASV5598	Bacteria	Actinobacteriota	Actinobacteria	Micromonosporales	Micromonosporaceae	Asanoa	0.244306	0.0400489	*
ASV38657	Bacteria	Chloroflexi	Ktedonobacteria	C0119			0.244193	0.0401439	*
ASV1034	Bacteria	Chloroflexi	KD4-96				0.244191	0.0401452	*
ASV1267	Bacteria	Actinobacteriota	Thermoleophilia	Solirubrobacterales	67-14		0.243965	0.0403364	*
ASV46806	Bacteria	Dependentiae	Babeliae	Babeliales			0.243893	0.040397	*
ASV6673	Bacteria	Proteobacteria	Alphaproteobacteria	Rhizobiales	Rhizobiaceae	Allorhizobium-Neorhizobium-Pararhizobium-Rhizobium	0.243794	0.0404808	*
ASV5383	Bacteria	Proteobacteria	Gammaproteobacteria	Burkholderiales	Comamonadaceae	Variovorax	0.243629	0.0406214	*
ASV18910	Bacteria	Acidobacteriota	Acidobacteriae	Solibacterales	Solibacteraceae	Candidatus Solibacter	0.243521	0.0407129	*
ASV10474	Bacteria	Acidobacteriota	Vicinamibacteria	Vicinamibacterales			0.243515	0.0407184	*
ASV30516	Bacteria	Bacteroidota	Bacteroidia	Sphingobacteriales	env.OPS 17		0.24351	0.0407227	*
ASV16800	Bacteria	Proteobacteria	Gammaproteobacteria	Steroidobacterales	Steroidobacteraceae	Steroidobacter	0.243501	0.04073	*
ASV12661	Bacteria	Proteobacteria	Gammaproteobacteria	Burkholderiales	Nitrosomonadaceae	MND1	0.243465	0.0407609	*
ASV18637	Bacteria	Desulfobacterota	Desulfuromonadia	Geobacterales	Geobacteraceae	Geobacter	0.243445	0.0407778	*
ASV141	Bacteria	Gemmatimonadota	Gemmatimonadetes	Gemmatimonadales	Gemmatimonadaceae		0.243436	0.0407858	*
ASV8474	Bacteria	Bacteroidota	Bacteroidia	Chitinophagales	Chitinophagaceae	Parasegetibacter	0.243397	0.0408191	*
ASV14478	Bacteria	Chloroflexi	Anaerolineae	Caldilineales	Caldilineaceae		0.243397	0.0408191	*
ASV9422	Bacteria	Bacteroidota	Bacteroidia	Cytophagales	Hymenobacteraceae	Adhaeribacter	0.243359	0.0408511	*
ASV11143	Bacteria	Actinobacteriota	Thermoleophilia	Solirubrobacterales	67-14		0.243351	0.0408583	*
ASV12241	Bacteria	Acidobacteriota	Vicinamibacteria	Vicinamibacterales	Vicinamibacteraceae		0.243346	0.0408627	*
ASV17547	Bacteria	Verrucomicrobiota	Verrucomicrobiae	Opitutales	Opitutaceae	Opitutus	0.243314	0.0408899	*
ASV13587	Bacteria	Actinobacteriota	Actinobacteria	Corynebacteriales	Mycobacteriaceae	Mycobacterium	0.243243	0.0409507	*
ASV24612	Bacteria	Actinobacteriota	Thermoleophilia				0.243234	0.0409581	*
ASV13610	Bacteria	Myxococcota	Polyangia	Haliangiales	Haliangiaceae	Haliangium	0.243181	0.0410039	*
ASV17964	Bacteria	Actinobacteriota	Thermoleophilia	Solirubrobacterales	67-14		0.243092	0.0410797	*
ASV29183	Bacteria	Bdellovibrionota	Bdellovibrionia	Bdellovibrionales	Bdellovibrionaceae	OM27 clade	0.243085	0.041086	*
ASV44597	Bacteria	Acidobacteriota	Blastocatellia	2023-11-24			0.243085	0.041086	*
ASV8980	Bacteria	Firmicutes	Bacilli	Bacillales	Bacillaceae	Anaerobacillus	0.243055	0.0411116	*
ASV43907	Bacteria	Acidobacteriota	Holophagae	Subgroup 7			0.243014	0.0411465	*
ASV43908	Bacteria	Bdellovibrionota	Bdellovibrionia	Bacteriovoracales	Bacteriovoracaceae	Peredibacter	0.243014	0.0411465	*
ASV8344	Bacteria	Actinobacteriota	Thermoleophilia	Solirubrobacterales	67-14		0.243007	0.0411524	*
ASV11142	Bacteria	Actinobacteriota	Thermoleophilia	Gaiellales			0.242995	0.0411632	*
ASV2693	Bacteria	Actinobacteriota	MB-A2-108				0.242957	0.0411957	*
ASV8039	Bacteria	Acidobacteriota	Vicinamibacteria	Vicinamibacterales			0.242938	0.0412123	*
ASV1066	Bacteria	Firmicutes	Bacilli	Alicyclobacillales	Alicyclobacillaceae	Tumebacillus	0.242925	0.0412229	*
ASV11742	Bacteria	Proteobacteria	Alphaproteobacteria	Tistrellales	Geminicoccaceae		0.242896	0.0412486	*
ASV11068	Bacteria	Proteobacteria	Alphaproteobacteria	Rhizobiales	Xanthobacteraceae		0.24287	0.0412706	*
ASV13797	Bacteria	Bacteroidota	Bacteroidia	Chitinophagales	Chitinophagaceae	Flaviaesturariibacter	0.242869	0.0412716	*
ASV3613	Bacteria	Proteobacteria	Alphaproteobacteria	Sphingomonadales	Sphingomonadaceae	Sphingomonas	0.24286	0.0412794	*
ASV3184	Bacteria	Actinobacteriota	Actinobacteria	Streptomycetales	Streptomycetaceae	Streptomyces	0.242849	0.0412886	*
ASV13609	Bacteria	Actinobacteriota	Actinobacteria	0319-7L14			0.242811	0.0413214	*
ASV15555	Bacteria	Actinobacteriota	Thermoleophilia	Solirubrobacterales	67-14		0.242794	0.0413361	*
ASV36479	Bacteria	Entotheonellaeota	Entotheonellia	Entotheonellales	Entotheonellaceae		0.242794	0.0413361	*
ASV12156	Bacteria	Acidobacteriota	Vicinamibacteria	Vicinamibacterales			0.24279	0.0413396	*
ASV8165	Bacteria	Myxococcota	bacteriap25				0.242779	0.0413494	*
ASV26999	Bacteria	Dependentiae	Babeliae	Babeliales	Vermiphilaceae		0.242719	0.0414006	*
ASV41979	Bacteria	Bacteroidota	Bacteroidia	Chitinophagales			0.242719	0.0414006	*
ASV3088	Bacteria	Actinobacteriota	Rubrobacteria	Rubrobacterales	Rubrobacteriaceae	Rubrobacter	0.242714	0.0414051	*
ASV21271	Bacteria	Firmicutes	Bacilli	Paenibacillales	Paenibacillaceae	Paenibacillus	0.242674	0.04144	*
ASV11300	Bacteria	Actinobacteriota	Actinobacteria	Glycomycetales	Glycomycetaceae	Glycomyces	0.242635	0.0414735	*
ASV6453	Bacteria	Proteobacteria	Alphaproteobacteria	Rhodobacterales	Rhodobacteraceae	Amaricoccus	0.24262	0.0414869	*
ASV12993	Bacteria	Planctomycetota	Planctomycetes				0.242515	0.0415776	*
ASV5351	Bacteria	Bacteroidota	Bacteroidia	Cytophagales	Hymenobacteraceae	Adhaeribacter	0.242423	0.0416573	*
ASV4149	Bacteria	Actinobacteriota	Thermoleophilia	Gaiellales			0.242421	0.0416588	*
ASV6885	Bacteria	Entotheonellaeota	Entotheonellia	Entotheonellales	Entotheonellaceae	Candidatus Entotheonella	0.242368	0.041705	*
ASV13187	Bacteria	Actinobacteriota	Thermoleophilia	Gaiellales			0.242357	0.041715	*
ASV23904	Bacteria	Actinobacteriota	Actinobacteria	Corynebacteriales	Nocardiaceae	Nocardia	0.242357	0.041715	*
ASV11013	Bacteria	Chloroflexi	Dehalococcoidia	S085			0.242343	0.0417267	*
ASV19178	Bacteria	Actinobacteriota	Thermoleophilia	Solirubrobacterales	67-14		0.242327	0.0417404	*
ASV2218	Bacteria	Chloroflexi	TK10				0.242279	0.0417828	*
ASV14086	Bacteria	Bacteroidota	Bacteroidia	Chitinophagales	Chitinophagaceae	Ferruginibacter	0.242272	0.0417886	*
ASV20552	Bacteria	Gemmatimonadota	Gemmatimonadetes	Gemmatimonadales	Gemmatimonadaceae		0.242263	0.0417962	*
ASV32607	Bacteria	Actinobacteriota	Thermoleophilia	Solirubrobacterales	Solirubrobacteraceae	Conexibacter	0.242239	0.0418171	*
ASV19179	Bacteria	Entotheonellaeota	Entotheonellia	Entotheonellales	Entotheonellaceae		0.242225	0.0418294	*
ASV11945	Bacteria	Chloroflexi	Anaerolineae	SBR1031	A4b		0.242144	0.0419001	*
ASV2157	Bacteria	Actinobacteriota	Thermoleophilia	Solirubrobacterales	Solirubrobacteraceae		0.242131	0.0419115	*
ASV16604	Bacteria	Proteobacteria	Alphaproteobacteria	Acetobacterales	Acetobacteraceae		0.242033	0.0419969	*
ASV14502	Bacteria	Chloroflexi	TK10				0.242014	0.0420133	*
ASV8054	Bacteria	Actinobacteriota	Acidimicrobiia				0.242005	0.0420211	*
ASV16165	Bacteria	Actinobacteriota	Actinobacteria	Frankiales	Geodermatophilaceae	Blastococcus	0.241981	0.0420425	*
ASV29882	Bacteria	Chloroflexi	Dehalococcoidia	S085			0.241909	0.0421055	*
ASV4993	Bacteria	Myxococcota	bacteriap25				0.241884	0.0421277	*
ASV6199	Bacteria	Firmicutes	Bacilli	Bacillales	Bacillaceae	Bacillus	0.241868	0.0421411	*
ASV17844	Bacteria	Acidobacteriota	Vicinamibacteria	Vicinamibacterales			0.24182	0.0421837	*
ASV4589	Bacteria	Chloroflexi	Chloroflexia	Thermomicrobiales	AKYG1722		0.241741	0.0422532	*
ASV7006	Bacteria	Proteobacteria	Alphaproteobacteria	Tistrellales	Geminicoccaceae		0.241741	0.0422532	*
ASV23146	Bacteria	Cyanobacteria	Cyanobacteriia	Cyanobacteriales	Chroococcidiopsaceae	Aliterella	0.241741	0.0422532	*
ASV34912	Bacteria	Actinobacteriota	Thermoleophilia	Solirubrobacterales	Solirubrobacteraceae	Solirubrobacter	0.241741	0.0422532	*
ASV17203	Bacteria	Proteobacteria	Gammaproteobacteria	Steroidobacterales	Steroidobacteraceae	Steroidobacter	0.241704	0.0422857	*
ASV16735	Bacteria	Gemmatimonadota	Gemmatimonadetes	Gemmatimonadales	Gemmatimonadaceae		0.241667	0.0423182	*
ASV2342	Bacteria	Actinobacteriota	Actinobacteria	Propionibacteriales	Nocardioidaceae	Nocardioides	0.241629	0.0423512	*
ASV11914	Bacteria	Proteobacteria	Gammaproteobacteria	Burkholderiales	SC-I-84		0.241616	0.0423626	*
ASV16	Bacteria	Actinobacteriota	Actinobacteria	Micrococcales	Micrococcaceae	Pseudarthrobacter	0.241526	0.0424417	*
ASV9530	Bacteria	Actinobacteriota	Actinobacteria	Propionibacteriales	Propionibacteriaceae	Microlunatus	0.241497	0.0424677	*
ASV2400	Bacteria	Chloroflexi	Gitt-GS-136				0.241306	0.0426365	*
ASV15112	Bacteria	Chloroflexi	KD4-96				0.241277	0.0426619	*
ASV40014	Bacteria	Patescibacteria	Saccharimonadia	Saccharimonadales			0.241266	0.0426721	*
ASV23201	Bacteria	Acidobacteriota	Vicinamibacteria	Vicinamibacterales	Vicinamibacteraceae		0.241248	0.0426874	*
ASV8744	Bacteria	RCP2-54					0.241231	0.0427029	*
ASV14237	Bacteria	Methylomirabilota	Methylomirabilia	Rokubacteriales			0.24123	0.0427041	*
ASV18330	Bacteria	Actinobacteriota	Acidimicrobiia	Actinomarinales			0.241211	0.042721	*
ASV10114	Bacteria	Acidobacteriota	Vicinamibacteria	Subgroup 17			0.241162	0.0427643	*
ASV10121	Bacteria	Firmicutes	Bacilli	Alicyclobacillales	Alicyclobacillaceae	Tumebacillus	0.241106	0.0428136	*
ASV11893	Bacteria	Actinobacteriota	Acidimicrobiia	Microtrichales	Ilumatobacteraceae		0.2411	0.0428191	*
ASV5723	Bacteria	Proteobacteria	Alphaproteobacteria	Rhodobacterales	Rhodobacteraceae	Amaricoccus	0.241057	0.0428572	*
ASV803	Bacteria	Proteobacteria	Gammaproteobacteria	PLTA13			0.241035	0.0428766	*
ASV22696	Bacteria	Entotheonellaeota	Entotheonellia	Entotheonellales	Entotheonellaceae		0.241034	0.0428774	*
ASV28157	Bacteria	Latescibacterota					0.241034	0.0428774	*
ASV37004	Bacteria	NB1-j					0.241034	0.0428774	*
ASV9523	Bacteria	Actinobacteriota	Thermoleophilia	Solirubrobacterales	67-14		0.240705	0.0431711	*
ASV1783	Bacteria	Actinobacteriota	Actinobacteria	Streptosporangiales	Streptosporangiaceae	Nonomuraea	0.240622	0.0432454	*
ASV2434	Bacteria	Bacteroidota	Bacteroidia	Cytophagales	Hymenobacteraceae	Pontibacter	0.240598	0.0432672	*
ASV408	Bacteria	Actinobacteriota	Thermoleophilia	Gaiellales	Gaiellaceae	Gaiella	0.240585	0.0432787	*
ASV524	Bacteria	Actinobacteriota	Acidimicrobiia	Microtrichales	Ilumatobacteraceae		0.240553	0.0433073	*
ASV35407	Bacteria	Chloroflexi	Chloroflexia	Thermomicrobiales	JG30-KF-CM45		0.240521	0.0433356	*
ASV7595	Bacteria	Actinobacteriota	Thermoleophilia	Solirubrobacterales	67-14		0.240497	0.043357	*
ASV8774	Bacteria	Acidobacteriota	Blastocatellia	Blastocatellales	Blastocatellaceae	JGI 0001001-H03	0.24043	0.0434177	*
ASV6483	Bacteria	Bacteroidota	Bacteroidia	Chitinophagales	Chitinophagaceae		0.240379	0.0434637	*
ASV2269	Bacteria	Acidobacteriota	Vicinamibacteria	Vicinamibacterales	Vicinamibacteraceae		0.240359	0.0434811	*
ASV4295	Bacteria	Actinobacteriota	MB-A2-108				0.240342	0.0434964	*
ASV15896	Bacteria	Proteobacteria	Alphaproteobacteria	Rhizobiales	Xanthobacteraceae		0.240342	0.0434966	*
ASV38282	Bacteria	Acidobacteriota	Subgroup 22				0.240318	0.0435187	*
ASV21848	Bacteria	Proteobacteria	Gammaproteobacteria	Burkholderiales	Nitrosomonadaceae	Nitrosomonas	0.240307	0.0435285	*
ASV18640	Bacteria	Acidobacteriota	Vicinamibacteria	Vicinamibacterales	Vicinamibacteraceae		0.240272	0.0435601	*
ASV3050	Bacteria	Actinobacteriota	Thermoleophilia	Gaiellales	Gaiellaceae	Gaiella	0.240266	0.0435653	*
ASV1813	Bacteria	Proteobacteria	Gammaproteobacteria	Burkholderiales	Nitrosomonadaceae	Nitrosospira	0.240087	0.0437268	*
ASV15971	Bacteria	Proteobacteria	Alphaproteobacteria	Rhizobiales		Bauldia	0.240085	0.0437286	*
ASV13798	Bacteria	Proteobacteria	Alphaproteobacteria	Rhizobiales	Devosiaceae	Devosia	0.240048	0.0437617	*
ASV392	Bacteria	Actinobacteriota	Actinobacteria	Propionibacteriales	Nocardioidaceae	Nocardioides	0.240025	0.0437831	*
ASV20681	Bacteria	Acidobacteriota	Blastocatellia	Blastocatellales	Blastocatellaceae	JGI 0001001-H03	0.240019	0.0437882	*
ASV26089	Bacteria	Bacteroidota	Bacteroidia	Cytophagales	Cytophagaceae	Rhodocytophaga	0.240019	0.0437882	*
ASV1080	Bacteria	Actinobacteriota	Actinobacteria	Micrococcales	Microbacteriaceae	Agromyces	0.239932	0.043867	*
ASV9792	Bacteria	Myxococcota	Myxococcia	Myxococcales	Anaeromyxobacteraceae	Anaeromyxobacter	0.239899	0.0438965	*
ASV1212	Bacteria	Acidobacteriota	Acidobacteriae	Bryobacterales	Bryobacteraceae	Bryobacter	0.239836	0.0439541	*
ASV7353	Bacteria	Proteobacteria	Alphaproteobacteria	Rhizobiales	Xanthobacteraceae		0.239809	0.0439786	*
ASV12144	Bacteria	Acidobacteriota	Acidobacteriae	Acidobacteriales			0.239806	0.0439815	*
ASV14857	Bacteria	Acidobacteriota	Thermoanaerobaculia	Thermoanaerobaculales	Thermoanaerobaculaceae	Subgroup 10	0.239732	0.0440484	*
ASV3939	Bacteria	Actinobacteriota	Actinobacteria	Propionibacteriales	Nocardioidaceae	Nocardioides	0.239728	0.044052	*
ASV11272	Bacteria	Acidobacteriota	Vicinamibacteria	Vicinamibacterales	Vicinamibacteraceae	Luteitalea	0.23968	0.0440961	*
ASV3163	Bacteria	Actinobacteriota	Actinobacteria	Propionibacteriales	Nocardioidaceae	Nocardioides	0.239568	0.0441981	*
ASV30267	Bacteria	Verrucomicrobiota	Verrucomicrobiae	Chthoniobacterales	Chthoniobacteraceae	Candidatus Udaeobacter	0.239558	0.0442073	*
ASV19615	Bacteria	Proteobacteria	Alphaproteobacteria	Rhizobiales	Rhizobiaceae	Neorhizobium	0.239497	0.0442629	*
ASV8003	Bacteria	Actinobacteriota	Thermoleophilia	Solirubrobacterales	67-14		0.239385	0.044365	*
ASV522	Bacteria	Proteobacteria	Gammaproteobacteria	Steroidobacterales	Steroidobacteraceae	Steroidobacter	0.239262	0.0444773	*
ASV4454	Bacteria	Acidobacteriota	Blastocatellia	Pyrinomonadales	Pyrinomonadaceae	RB41	0.239193	0.0445406	*
ASV9782	Bacteria	Proteobacteria	Gammaproteobacteria	Burkholderiales	Nitrosomonadaceae	MND1	0.239181	0.0445514	*
ASV13389	Bacteria	Actinobacteriota	MB-A2-108				0.239167	0.0445645	*
ASV11067	Bacteria	Bacteroidota	Kapabacteria	Kapabacteriales			0.239134	0.0445946	*
ASV7465	Bacteria	Bacteroidota	Bacteroidia	Cytophagales	Microscillaceae	Ohtaekwangia	0.239131	0.0445977	*
ASV24094	Bacteria	Acidobacteriota	Vicinamibacteria	Vicinamibacterales	Vicinamibacteraceae		0.239075	0.0446491	*
ASV12777	Bacteria	Actinobacteriota	Acidimicrobiia	Microtrichales			0.239	0.0447184	*
ASV12321	Bacteria	Acidobacteriota	Subgroup 22				0.238962	0.0447527	*
ASV8757	Bacteria	Actinobacteriota	Actinobacteria	Streptomycetales	Streptomycetaceae		0.238961	0.0447544	*
ASV15853	Bacteria	Proteobacteria	Alphaproteobacteria	Azospirillales	Azospirillaceae	Skermanella	0.238961	0.0447544	*
ASV3772	Bacteria	Proteobacteria	Gammaproteobacteria	Xanthomonadales	Xanthomonadaceae	Lysobacter	0.238894	0.0448162	*
ASV3604	Bacteria	Actinobacteriota	Actinobacteria	Streptomycetales	Streptomycetaceae	Streptomyces	0.23887	0.0448381	*
ASV18077	Bacteria	Acidobacteriota	Thermoanaerobaculia	Thermoanaerobaculales	Thermoanaerobaculaceae	Subgroup 10	0.238832	0.0448728	*
ASV21890	Bacteria	Actinobacteriota	Thermoleophilia	Solirubrobacterales	67-14		0.238747	0.0449513	*
ASV3127	Bacteria	Actinobacteriota	Thermoleophilia	Solirubrobacterales	Solirubrobacteraceae	Solirubrobacter	0.238725	0.0449721	*
ASV32210	Bacteria	Firmicutes	Clostridia	Peptostreptococcales-Tissierellales	Sedimentibacteraceae	Sedimentibacter	0.23871	0.0449857	*
ASV32211	Bacteria	Firmicutes	Bacilli	Alicyclobacillales	Alicyclobacillaceae	Tumebacillus	0.23871	0.0449857	*
ASV4389	Bacteria	Myxococcota	Polyangia	Polyangiales	Sandaracinaceae	Sandaracinus	0.238668	0.0450246	*
ASV4482	Bacteria	Acidobacteriota	Subgroup 25				0.238608	0.0450806	*
ASV10791	Bacteria	Firmicutes	Bacilli	Paenibacillales	Paenibacillaceae	Paenibacillus	0.238598	0.0450898	*
ASV16799	Bacteria	Planctomycetota	Planctomycetes	Gemmatales	Gemmataceae		0.238573	0.0451123	*
ASV26943	Bacteria	Bacteroidota	Bacteroidia	Cytophagales	Cytophagaceae	Cytophaga	0.238537	0.0451462	*
ASV14256	Bacteria	Acidobacteriota	Vicinamibacteria	Vicinamibacterales	Vicinamibacteraceae		0.238438	0.0452378	*
ASV5349	Bacteria	Actinobacteriota	Actinobacteria	Propionibacteriales	Propionibacteriaceae	Microlunatus	0.238391	0.0452816	*
ASV2808	Bacteria	Chloroflexi	KD4-96				0.238326	0.0453421	*
ASV3758	Bacteria	Actinobacteriota	Actinobacteria	Propionibacteriales	Nocardioidaceae	Nocardioides	0.238324	0.0453442	*
ASV21447	Bacteria	Acidobacteriota	Vicinamibacteria	Vicinamibacterales			0.238321	0.0453467	*
ASV4259	Bacteria	Actinobacteriota	Acidimicrobiia	Microtrichales	Ilumatobacteraceae		0.238245	0.0454178	*
ASV7622	Bacteria	Proteobacteria	Alphaproteobacteria	Tistrellales	Geminicoccaceae	Geminicoccus	0.238229	0.0454329	*
ASV20172	Bacteria	Methylomirabilota	Methylomirabilia	Rokubacteriales			0.238193	0.0454662	*
ASV26225	Bacteria	Proteobacteria	Alphaproteobacteria	Rhizobiales	Beijerinckiaceae	Microvirga	0.238145	0.0455113	*
ASV6370	Bacteria	Proteobacteria	Gammaproteobacteria	Burkholderiales	SC-I-84		0.238134	0.0455214	*
ASV9421	Bacteria	Methylomirabilota	Methylomirabilia	Rokubacteriales	WX65		0.238075	0.0455762	*
ASV6105	Bacteria	Actinobacteriota	Acidimicrobiia	Microtrichales	Iamiaceae	Iamia	0.238039	0.0456101	*
ASV1482	Bacteria	Bacteroidota	Bacteroidia	Chitinophagales	Chitinophagaceae	Flaviaesturariibacter	0.237942	0.0457007	*
ASV16598	Bacteria	Actinobacteriota	Thermoleophilia	Gaiellales			0.23792	0.0457212	*
ASV10333	Bacteria	Methylomirabilota	Methylomirabilia	Rokubacteriales			0.237842	0.045795	*
ASV3531	Bacteria	Proteobacteria	Alphaproteobacteria	Acetobacterales	Acetobacteraceae		0.237797	0.0458366	*
ASV1076	Bacteria	Acidobacteriota	Subgroup 11				0.237763	0.0458687	*
ASV19333	Bacteria	Chloroflexi	Dehalococcoidia	S085			0.237713	0.0459159	*
ASV4555	Bacteria	Proteobacteria	Alphaproteobacteria	Azospirillales	Azospirillaceae	Skermanella	0.237671	0.0459554	*
ASV9423	Bacteria	Bacteroidota	Bacteroidia	Cytophagales	Hymenobacteraceae	Adhaeribacter	0.237569	0.046052	*
ASV19177	Bacteria	Gemmatimonadota	Gemmatimonadetes	Gemmatimonadales	Gemmatimonadaceae		0.237545	0.046074	*
ASV5095	Bacteria	Actinobacteriota	Rubrobacteria	Rubrobacterales	Rubrobacteriaceae	Rubrobacter	0.237519	0.0460991	*
ASV19233	Bacteria	Bacteroidota	Bacteroidia	Cytophagales	Hymenobacteraceae	Adhaeribacter	0.237504	0.0461131	*
ASV14747	Bacteria	Verrucomicrobiota	Verrucomicrobiae	Chthoniobacterales	Chthoniobacteraceae	Chthoniobacter	0.237359	0.0462498	*
ASV14005	Bacteria	Actinobacteriota	Thermoleophilia	Solirubrobacterales	67-14		0.237267	0.0463368	*
ASV2373	Bacteria	Actinobacteriota	Thermoleophilia	Gaiellales	Gaiellaceae	Gaiella	0.23718	0.0464197	*
ASV10545	Bacteria	Actinobacteriota	Actinobacteria	Corynebacteriales	Mycobacteriaceae	Mycobacterium	0.237122	0.0464747	*
ASV10878	Bacteria	Actinobacteriota	Acidimicrobiia	Microtrichales	Ilumatobacteraceae		0.237078	0.046517	*
ASV26876	Bacteria	Proteobacteria	Gammaproteobacteria	Burkholderiales	Comamonadaceae	Pseudorhodoferax	0.236964	0.0466256	*
ASV9202	Bacteria	Actinobacteriota	Rubrobacteria	Rubrobacterales	Rubrobacteriaceae	Rubrobacter	0.236869	0.0467155	*
ASV12423	Bacteria	Bacteroidota	Bacteroidia	Cytophagales	Hymenobacteraceae	Hymenobacter	0.236787	0.0467937	*
ASV9474	Bacteria	Proteobacteria	Alphaproteobacteria	Rhizobiales		Bauldia	0.236753	0.0468266	*
ASV12424	Bacteria	Proteobacteria	Alphaproteobacteria	Sphingomonadales	Sphingomonadaceae	Ellin6055	0.236665	0.0469111	*
ASV17580	Bacteria	Acidobacteriota	Vicinamibacteria	Vicinamibacterales			0.236656	0.0469196	*
ASV17966	Bacteria	Proteobacteria	Gammaproteobacteria	Burkholderiales	SC-I-84		0.236632	0.0469422	*
ASV14477	Bacteria	Sumerlaeota	Sumerlaeia	Sumerlaeales	Sumerlaeaceae	Sumerlaea	0.236629	0.0469457	*
ASV5918	Bacteria	Actinobacteriota	Thermoleophilia	Solirubrobacterales	67-14		0.23662	0.0469539	*
ASV3433	Bacteria	Planctomycetota	Planctomycetes				0.236358	0.0472058	*
ASV10332	Bacteria	Firmicutes	Bacilli	Paenibacillales	Paenibacillaceae	Paenibacillus	0.236303	0.0472581	*
ASV2802	Bacteria	Actinobacteriota	Actinobacteria	Micromonosporales	Micromonosporaceae	Virgisporangium	0.236237	0.0473222	*
ASV6830	Bacteria	Acidobacteriota	Vicinamibacteria	Vicinamibacterales	Vicinamibacteraceae		0.236167	0.0473892	*
ASV242	Bacteria	Actinobacteriota	Actinobacteria	Frankiales	Geodermatophilaceae	Blastococcus	0.236163	0.0473939	*
ASV9433	Bacteria	Actinobacteriota	Thermoleophilia	Gaiellales			0.2361	0.0474545	*
ASV8397	Bacteria	Proteobacteria	Alphaproteobacteria	Tistrellales	Geminicoccaceae		0.236057	0.0474955	*
ASV913	Bacteria	Acidobacteriota	Vicinamibacteria	Vicinamibacterales	Vicinamibacteraceae		0.23599	0.0475606	*
ASV33951	Bacteria	Chloroflexi	Ktedonobacteria	C0119			0.235972	0.0475782	*
ASV49225	Bacteria	Verrucomicrobiota	Chlamydiae	Chlamydiales			0.235972	0.0475782	*
ASV2108	Bacteria	Proteobacteria	Alphaproteobacteria	Rhizobiales	Xanthobacteraceae		0.235836	0.0477104	*
ASV1994	Bacteria	Acidobacteriota	Acidobacteriae	Bryobacterales	Bryobacteraceae	Bryobacter	0.235716	0.0478266	*
ASV2551	Bacteria	Proteobacteria	Gammaproteobacteria	CCD24			0.235664	0.0478779	*
ASV7346	Bacteria	Proteobacteria	Alphaproteobacteria	Rhizobiales	Xanthobacteraceae	Pseudolabrys	0.235656	0.0478854	*
ASV26088	Bacteria	Actinobacteriota	Acidimicrobiia	IMCC26256			0.235623	0.0479175	*
ASV41826	Bacteria	Chloroflexi	JG30-KF-CM66				0.235623	0.0479175	*
ASV2817	Bacteria	Actinobacteriota	Actinobacteria	Frankiales	Frankiaceae	Jatrophihabitans	0.235398	0.0481371	*
ASV10737	Bacteria	Chloroflexi	OLB14				0.23535	0.0481836	*
ASV44076	Bacteria	Firmicutes	Bacilli	Bacillales	Bacillaceae		0.235343	0.0481912	*
ASV16617	Bacteria	Acidobacteriota	Vicinamibacteria	Vicinamibacterales			0.23528	0.0482527	*
ASV16601	Bacteria	Bdellovibrionota	Oligoflexia	0319-6G20			0.235233	0.0482984	*
ASV9472	Bacteria	Proteobacteria	Alphaproteobacteria	Rhizobiales	Xanthobacteraceae		0.235188	0.0483427	*
ASV22699	Bacteria	Acidobacteriota	Blastocatellia	Blastocatellales	Blastocatellaceae		0.23518	0.0483506	*
ASV13572	Bacteria	Gemmatimonadota	S0134 terrestrial group				0.235153	0.048377	*
ASV4759	Bacteria	Acidobacteriota	Vicinamibacteria	Vicinamibacterales			0.235105	0.0484244	*
ASV31015	Bacteria	Chloroflexi	Anaerolineae	SBR1031	A4b		0.235085	0.0484438	*
ASV8855	Bacteria	Actinobacteriota	Actinobacteria	Micromonosporales	Micromonosporaceae	Luedemannella	0.235077	0.048452	*
ASV4908	Bacteria	Actinobacteriota	Acidimicrobiia	Microtrichales	Ilumatobacteraceae		0.235073	0.0484555	*
ASV10763	Bacteria	Proteobacteria	Gammaproteobacteria	Burkholderiales	Comamonadaceae	Caenimonas	0.234965	0.048562	*
ASV12607	Bacteria	Gemmatimonadota	Gemmatimonadetes	Gemmatimonadales	Gemmatimonadaceae		0.23493	0.0485964	*
ASV9324	Bacteria	Actinobacteriota	Actinobacteria	Corynebacteriales	Mycobacteriaceae	Mycobacterium	0.23491	0.048616	*
ASV3331	Bacteria	Proteobacteria	Alphaproteobacteria	Elsterales			0.23491	0.0486168	*
ASV5688	Bacteria	Proteobacteria	Gammaproteobacteria	Burkholderiales	TRA3-20		0.234905	0.0486217	*
ASV116	Bacteria	Actinobacteriota	Thermoleophilia	Gaiellales	Gaiellaceae	Gaiella	0.234899	0.0486268	*
ASV10334	Bacteria	Bacteroidota	Bacteroidia	Cytophagales	Hymenobacteraceae	Adhaeribacter	0.234892	0.0486344	*
ASV29056	Bacteria	Patescibacteria	Saccharimonadia	Saccharimonadales			0.234862	0.0486641	*
ASV15587	Bacteria	Actinobacteriota	Acidimicrobiia				0.23485	0.0486751	*
ASV24546	Bacteria	Verrucomicrobiota	Verrucomicrobiae	Chthoniobacterales	Chthoniobacteraceae	Chthoniobacter	0.234833	0.0486924	*
ASV24547	Bacteria	Bacteroidota	Bacteroidia	Chitinophagales	Chitinophagaceae	Flavisolibacter	0.234833	0.0486924	*
ASV2437	Bacteria	Acidobacteriota	Acidobacteriae	Solibacterales	Solibacteraceae	Candidatus Solibacter	0.234732	0.0487924	*
ASV1251	Bacteria	Actinobacteriota	Actinobacteria	Propionibacteriales	Nocardioidaceae	Marmoricola	0.234702	0.0488213	*
ASV11271	Bacteria	Acidobacteriota	Vicinamibacteria	Vicinamibacterales			0.234687	0.0488371	*
ASV8548	Bacteria	Firmicutes	Bacilli	Alicyclobacillales	Alicyclobacillaceae	Tumebacillus	0.234667	0.0488566	*
ASV8800	Bacteria	Firmicutes	Bacilli	Alicyclobacillales	Alicyclobacillaceae	Tumebacillus	0.234506	0.0490163	*
ASV6617	Bacteria	Actinobacteriota	Acidimicrobiia	IMCC26256			0.234471	0.0490509	*
ASV8347	Bacteria	Proteobacteria	Gammaproteobacteria	Burkholderiales	Nitrosomonadaceae	mle1-7	0.234455	0.049067	*
ASV1113	Bacteria	Actinobacteriota	Actinobacteria	Micrococcales	Micrococcaceae	Paeniglutamicibacter	0.234412	0.0491099	*
ASV3640	Bacteria	Proteobacteria	Alphaproteobacteria	Rhizobiales		Nordella	0.234385	0.0491364	*
ASV3764	Bacteria	Actinobacteriota	MB-A2-108				0.234385	0.0491365	*
ASV6363	Bacteria	Acidobacteriota	Vicinamibacteria	Vicinamibacterales	Vicinamibacteraceae		0.234283	0.0492377	*
ASV9467	Bacteria	Proteobacteria	Alphaproteobacteria	Caulobacterales	Caulobacteraceae	Caulobacter	0.23419	0.0493309	*
ASV28841	Bacteria	Acidobacteriota	Subgroup 11				0.234135	0.0493851	*
ASV8252	Bacteria	Proteobacteria	Alphaproteobacteria	Rhizobiales	Hyphomicrobiaceae	Pedomicrobium	0.234098	0.0494228	*
ASV5500	Bacteria	Actinobacteriota	Thermoleophilia	Gaiellales			0.234085	0.0494355	*
ASV18773	Bacteria	Chloroflexi	Anaerolineae	Anaerolineales	Anaerolineaceae		0.233956	0.0495646	*
ASV32608	Bacteria	Proteobacteria	Alphaproteobacteria	Rickettsiales	Mitochondria		0.233922	0.0495984	*
ASV37380	Bacteria	Acidobacteriota	Acidobacteriae	Bryobacterales	Bryobacteraceae	Bryobacter	0.233912	0.0496091	*
ASV6736	Bacteria	Chloroflexi	Anaerolineae	SBR1031	A4b		0.233895	0.0496259	*
ASV23858	Bacteria	Bacteroidota	Bacteroidia	Cytophagales	Hymenobacteraceae	Adhaeribacter	0.233797	0.0497238	*
ASV1906	Bacteria	Acidobacteriota	Acidobacteriae	Bryobacterales	Bryobacteraceae	Bryobacter	0.233787	0.0497337	*
ASV9957	Bacteria	Bacteroidota	Bacteroidia	Chitinophagales	Chitinophagaceae	Cnuella	0.23363	0.0498918	*
ASV35225	Bacteria	Chloroflexi	Anaerolineae	SBR1031	A4b		0.233607	0.049915	*
ASV9435	Bacteria	Bacteroidota	Bacteroidia	Cytophagales	Hymenobacteraceae	Adhaeribacter	0.233527	0.0499962	*

## Sheet: Bacteria_coldadapted
Taxa	Kingdom	Phylum	Class	Order	Family	Genus	Pearson cor	p value	Significance
ASV5203	Bacteria	Proteobacteria	Gammaproteobacteria	WD260			-0.428495	0.000193	***
ASV14143	Bacteria	Verrucomicrobiota	Verrucomicrobiae	Methylacidiphilales	Methylacidiphilaceae		-0.420381	0.000262	***
ASV1	Bacteria	Proteobacteria	Alphaproteobacteria	Rhizobiales	Xanthobacteraceae	Afipia	-0.41872	0.000279	***
ASV926	Bacteria	Verrucomicrobiota	Verrucomicrobiae	Chthoniobacterales	Xiphinematobacteraceae	Xiphinematobacter	-0.414496	0.000326	***
ASV10476	Bacteria	Acidobacteriota	Vicinamibacteria	Vicinamibacterales			-0.407213	0.000424	***
ASV1742	Bacteria	Acidobacteriota	Acidobacteriae	Bryobacterales	Bryobacteraceae	Bryobacter	-0.404966	0.00046	***
ASV6328	Bacteria	Chloroflexi	Anaerolineae	SBR1031	A4b		-0.386614	0.000867	***
ASV1474	Bacteria	Actinobacteriota	Actinobacteria	Frankiales	Sporichthyaceae		-0.38065	0.00105777	**
ASV2139	Bacteria	Armatimonadota	Chthonomonadetes	Chthonomonadales	Chthonomonadaceae	Chthonomonas	-0.379126	0.00111211	**
ASV4682	Bacteria	Bacteroidota	Bacteroidia	Chitinophagales	Chitinophagaceae	Puia	-0.373318	0.00134325	**
ASV3393	Bacteria	Acidobacteriota	Acidobacteriae	Acidobacteriales	Acidobacteriaceae (Subgroup 1)	Acidipila	-0.370512	0.00146973	**
ASV35611	Bacteria	Bacteroidota	Bacteroidia	Chitinophagales	Chitinophagaceae	Edaphobaculum	-0.368339	0.00157497	**
ASV8710	Bacteria	Proteobacteria	Gammaproteobacteria			Acidibacter	-0.364526	0.00177611	**
ASV540	Bacteria	Acidobacteriota	Acidobacteriae	Acidobacteriales	Acidobacteriaceae (Subgroup 1)	Acidipila	-0.3642	0.00179436	**
ASV273	Bacteria	Firmicutes	Bacilli	Paenibacillales	Paenibacillaceae	Paenibacillus	-0.361916	0.00192683	**
ASV2301	Bacteria	Proteobacteria	Alphaproteobacteria	Rhizobiales	Beijerinckiaceae	Methylocapsa	-0.3616	0.00194584	**
ASV4972	Bacteria	Cyanobacteria	Cyanobacteriia	Chloroplast			-0.361242	0.00196757	**
ASV3929	Bacteria	Proteobacteria	Alphaproteobacteria	Rhizobiales	Beijerinckiaceae	Roseiarcus	-0.359116	0.00210117	**
ASV8991	Bacteria	Chloroflexi	Anaerolineae	RBG-13-54-9			-0.357815	0.00218688	**
ASV698	Bacteria	Actinobacteriota	Actinobacteria	Corynebacteriales	Mycobacteriaceae	Mycobacterium	-0.355308	0.00236093	**
ASV1762	Bacteria	Acidobacteriota	Acidobacteriae	Subgroup 2			-0.3541	0.00244917	**
ASV1039	Bacteria	Actinobacteriota	Actinobacteria	Frankiales	Acidothermaceae	Acidothermus	-0.352197	0.00259417	**
ASV229	Bacteria	Acidobacteriota	Acidobacteriae	Acidobacteriales			-0.351776	0.00262721	**
ASV960	Bacteria	Bacteroidota	Bacteroidia	Chitinophagales	Chitinophagaceae	Puia	-0.351437	0.00265413	**
ASV2836	Bacteria	Acidobacteriota	Acidobacteriae	Acidobacteriales	Acidobacteriaceae (Subgroup 1)	Granulicella	-0.350196	0.00275485	**
ASV2561	Bacteria	Planctomycetota	Planctomycetes	Isosphaerales	Isosphaeraceae	Tundrisphaera	-0.350119	0.00276115	**
ASV570	Bacteria	Bacteroidota	Bacteroidia	Chitinophagales	Chitinophagaceae		-0.348353	0.00291057	**
ASV1196	Bacteria	Actinobacteriota	Actinobacteria	Corynebacteriales	Mycobacteriaceae	Mycobacterium	-0.347106	0.00302042	**
ASV10566	Bacteria	Proteobacteria	Gammaproteobacteria	Burkholderiales	TRA3-20		-0.346925	0.00303669	**
ASV1374	Bacteria	Proteobacteria	Alphaproteobacteria	Caulobacterales	Caulobacteraceae		-0.346836	0.00304467	**
ASV377	Bacteria	Proteobacteria	Alphaproteobacteria	Acetobacterales	Acetobacteraceae		-0.346529	0.00307253	**
ASV6795	Bacteria	Cyanobacteria	Cyanobacteriia	Chloroplast			-0.344941	0.0032199	**
ASV374	Bacteria	Bacteroidota	Bacteroidia	Chitinophagales	Chitinophagaceae	Puia	-0.34484	0.00322947	**
ASV65	Bacteria	Acidobacteriota	Acidobacteriae	Acidobacteriales	Acidobacteriaceae (Subgroup 1)	Acidipila	-0.344207	0.00329016	**
ASV34122	Bacteria	Proteobacteria	Alphaproteobacteria	Elsterales			-0.343318	0.0033771	**
ASV2024	Bacteria	Planctomycetota	Planctomycetes	Isosphaerales	Isosphaeraceae	Tundrisphaera	-0.342791	0.00342954	**
ASV745	Bacteria	Verrucomicrobiota	Verrucomicrobiae	Chthoniobacterales	Xiphinematobacteraceae	Candidatus Xiphinematobacter	-0.342244	0.00348482	**
ASV9020	Bacteria	Proteobacteria	Gammaproteobacteria	Pseudomonadales	Pseudomonadaceae	Pseudomonas	-0.341262	0.00358592	**
ASV892	Bacteria	Proteobacteria	Alphaproteobacteria	Acetobacterales	Acetobacteraceae		-0.341259	0.00358628	**
ASV16576	Bacteria	Planctomycetota	Planctomycetes	Isosphaerales	Isosphaeraceae	Tundrisphaera	-0.34024	0.003694	**
ASV1063	Bacteria	Chloroflexi	AD3				-0.339641	0.00375863	**
ASV3717	Bacteria	Actinobacteriota	Actinobacteria	Frankiales	Acidothermaceae	Acidothermus	-0.339116	0.00381615	**
ASV8243	Bacteria	Chloroflexi	Ktedonobacteria	Ktedonobacterales	Ktedonobacteraceae		-0.338503	0.00388425	**
ASV6460	Bacteria	Acidobacteriota	Acidobacteriae	Subgroup 2			-0.337286	0.00402273	**
ASV2801	Bacteria	Planctomycetota	Planctomycetes	Isosphaerales	Isosphaeraceae	Singulisphaera	-0.336601	0.00410256	**
ASV7823	Bacteria	Acidobacteriota	Acidobacteriae	Subgroup 2			-0.336318	0.00413595	**
ASV26314	Bacteria	Proteobacteria	Alphaproteobacteria	Rhizobiales	Beijerinckiaceae	1174-901-12	-0.335019	0.00429228	**
ASV5296	Bacteria	Verrucomicrobiota	Verrucomicrobiae	Chthoniobacterales	Xiphinematobacteraceae	Candidatus Xiphinematobacter	-0.334397	0.00436905	**
ASV17661	Bacteria	Chloroflexi	TK10				-0.334143	0.00440077	**
ASV3196	Bacteria	Acidobacteriota	Acidobacteriae	Acidobacteriales	Acidobacteriaceae (Subgroup 1)		-0.333863	0.00443586	**
ASV10605	Bacteria	Actinobacteriota	Acidimicrobiia	Microtrichales	Ilumatobacteraceae	CL500-29 marine group	-0.33322	0.00451757	**
ASV13664	Bacteria	Acidobacteriota	Acidobacteriae	Bryobacterales	Bryobacteraceae	Bryobacter	-0.333216	0.00451802	**
ASV1105	Bacteria	WPS-2					-0.332251	0.00464315	**
ASV9811	Bacteria	Bacteroidota	Bacteroidia	Sphingobacteriales	Sphingobacteriaceae	Mucilaginibacter	-0.331751	0.00470921	**
ASV12898	Bacteria	Proteobacteria	Alphaproteobacteria	Rhodospirillales			-0.331355	0.00476208	**
ASV5697	Bacteria	Actinobacteriota	Actinobacteria	Corynebacteriales	Mycobacteriaceae	Mycobacterium	-0.33121	0.0047815	**
ASV6339	Bacteria	Acidobacteriota	Acidobacteriae	Acidobacteriales	Koribacteraceae	Candidatus Koribacter	-0.330894	0.00482428	**
ASV7843	Bacteria	Actinobacteriota	Acidimicrobiia				-0.330802	0.00483679	**
ASV3813	Bacteria	Acidobacteriota	Acidobacteriae	Acidobacteriales			-0.330418	0.00488925	**
ASV4499	Bacteria	Actinobacteriota	Acidimicrobiia				-0.330309	0.00490424	**
ASV4491	Bacteria	Verrucomicrobiota	Verrucomicrobiae	Chthoniobacterales	Xiphinematobacteraceae	Candidatus Xiphinematobacter	-0.328994	0.00508835	**
ASV1192	Bacteria	Actinobacteriota	Thermoleophilia	Solirubrobacterales	Solirubrobacteraceae		-0.328799	0.00511622	**
ASV4821	Bacteria	Planctomycetota	Planctomycetes	Isosphaerales	Isosphaeraceae	Tundrisphaera	-0.328756	0.00512238	**
ASV7615	Bacteria	WPS-2					-0.328341	0.00518194	**
ASV95	Bacteria	Proteobacteria	Gammaproteobacteria	WD260			-0.3272	0.00534926	**
ASV10801	Bacteria	Acidobacteriota	Acidobacteriae	Bryobacterales	Bryobacteraceae	Bryobacter	-0.327104	0.00536363	**
ASV219	Bacteria	WPS-2					-0.32606	0.00552118	**
ASV9525	Bacteria	Actinobacteriota	Thermoleophilia	Solirubrobacterales	Solirubrobacteraceae	Solirubrobacter	-0.325841	0.0055549	**
ASV2824	Bacteria	Planctomycetota	Planctomycetes	Isosphaerales	Isosphaeraceae	Candidatus Nostocoida	-0.325149	0.00566216	**
ASV1136	Bacteria	Actinobacteriota	Acidimicrobiia				-0.324954	0.00569271	**
ASV7824	Bacteria	Proteobacteria	Alphaproteobacteria	Acetobacterales	Acetobacteraceae		-0.324662	0.00573871	**
ASV31535	Bacteria	Verrucomicrobiota	Verrucomicrobiae	Chthoniobacterales	Chthoniobacteraceae	Chthoniobacter	-0.324551	0.00575627	**
ASV3607	Bacteria	Bacteroidota	Bacteroidia	Chitinophagales	Chitinophagaceae	Ferruginibacter	-0.324296	0.00579687	**
ASV24175	Bacteria	Chloroflexi	Ktedonobacteria	Ktedonobacterales	Ktedonobacteraceae		-0.324098	0.00582865	**
ASV18048	Bacteria	Acidobacteriota	Acidobacteriae	Bryobacterales	Bryobacteraceae	Bryobacter	-0.323907	0.00585931	**
ASV1042	Bacteria	Actinobacteriota	Actinobacteria	Corynebacteriales	Mycobacteriaceae	Mycobacterium	-0.323837	0.00587062	**
ASV1462	Bacteria	Acidobacteriota	Acidobacteriae	Acidobacteriales	Acidobacteriaceae (Subgroup 1)	Granulicella	-0.323766	0.00588209	**
ASV1782	Bacteria	Planctomycetota	Planctomycetes	Isosphaerales	Isosphaeraceae	Candidatus Nostocoida	-0.323616	0.00590632	**
ASV489	Bacteria	Acidobacteriota	Acidobacteriae	Acidobacteriales	Acidobacteriaceae (Subgroup 1)	Granulicella	-0.323586	0.00591115	**
ASV34979	Bacteria	Proteobacteria	Gammaproteobacteria	Burkholderiales	Oxalobacteraceae	[Aquaspirillum] arcticum group	-0.323325	0.0059538	**
ASV49	Bacteria	Proteobacteria	Alphaproteobacteria	Acetobacterales	Acetobacteraceae		-0.323102	0.00599032	**
ASV3462	Bacteria	Planctomycetota	Planctomycetes	Gemmatales	Gemmataceae		-0.322251	0.00613151	**
ASV9770	Bacteria	Chloroflexi	Ktedonobacteria	Ktedonobacterales	Ktedonobacteraceae	1959-01-01	-0.320367	0.00645483	**
ASV2741	Bacteria	Chloroflexi	Ktedonobacteria	Ktedonobacterales	Ktedonobacteraceae		-0.320282	0.00646977	**
ASV12896	Bacteria	Verrucomicrobiota	Verrucomicrobiae	Chthoniobacterales	Xiphinematobacteraceae	Candidatus Xiphinematobacter	-0.319915	0.00653467	**
ASV12182	Bacteria	Chloroflexi	KD4-96				-0.319664	0.00657931	**
ASV3593	Bacteria	Bacteroidota	Bacteroidia	Chitinophagales	Chitinophagaceae		-0.319069	0.00668614	**
ASV4034	Bacteria	Chloroflexi	Chloroflexia	Chloroflexales	Roseiflexaceae		-0.318933	0.00671081	**
ASV434	Bacteria	Planctomycetota	Planctomycetes	Isosphaerales	Isosphaeraceae	Tundrisphaera	-0.318562	0.00677855	**
ASV17626	Bacteria	Armatimonadota	Fimbriimonadia	Fimbriimonadales	Fimbriimonadaceae		-0.318519	0.00678649	**
ASV4635	Bacteria	Firmicutes	Bacilli	Paenibacillales	Paenibacillaceae	Paenibacillus	-0.318057	0.00687158	**
ASV5744	Bacteria	Acidobacteriota	Acidobacteriae	Subgroup 2			-0.317716	0.00693517	**
ASV20447	Bacteria	Chloroflexi	Ktedonobacteria	Ktedonobacterales	Ktedonobacteraceae	Thermosporothrix	-0.317585	0.00695961	**
ASV5282	Bacteria	Planctomycetota	Planctomycetes	Gemmatales	Gemmataceae		-0.317313	0.00701071	**
ASV11323	Bacteria	Bacteroidota	Bacteroidia	Sphingobacteriales	Sphingobacteriaceae	Mucilaginibacter	-0.317269	0.00701903	**
ASV3158	Bacteria	Proteobacteria	Alphaproteobacteria	Rhizobiales	KF-JG30-B3		-0.31683	0.00710239	**
ASV313	Bacteria	Acidobacteriota	Acidobacteriae	Acidobacteriales			-0.315825	0.00729647	**
ASV7254	Bacteria	Acidobacteriota	Acidobacteriae	Acidobacteriales	Acidobacteriaceae (Subgroup 1)	Granulicella	-0.315357	0.00738846	**
ASV8885	Bacteria	Proteobacteria	Alphaproteobacteria	Elsterales			-0.315299	0.00739992	**
ASV7038	Bacteria	Chloroflexi	Ktedonobacteria	Ktedonobacterales	Ktedonobacteraceae		-0.315015	0.00745643	**
ASV128	Bacteria	Proteobacteria	Gammaproteobacteria	WD260			-0.313848	0.00769213	**
ASV5062	Bacteria	Chloroflexi	Ktedonobacteria	C0119			-0.313705	0.00772145	**
ASV7557	Bacteria	Acidobacteriota	Acidobacteriae	Acidobacteriales			-0.313564	0.0077504	**
ASV1484	Bacteria	Myxococcota	Polyangia	Polyangiales	Polyangiaceae	Minicystis	-0.31344	0.00777598	**
ASV657	Bacteria	Actinobacteriota	Actinobacteria	Streptomycetales	Streptomycetaceae	Streptacidiphilus	-0.313272	0.00781069	**
ASV182	Bacteria	Acidobacteriota	Acidobacteriae	Subgroup 2			-0.312389	0.00799584	**
ASV1715	Bacteria	Actinobacteriota	Actinobacteria	Kineosporiales	Kineosporiaceae	Angustibacter	-0.312159	0.0080446	**
ASV6346	Bacteria	Acidobacteriota	Acidobacteriae	Subgroup 2			-0.31135	0.00821854	**
ASV300	Bacteria	Proteobacteria	Alphaproteobacteria	Rhizobiales	Xanthobacteraceae	Bradyrhizobium	-0.311015	0.0082915	**
ASV9769	Bacteria	Acidobacteriota	Acidobacteriae	Solibacterales	Solibacteraceae	Candidatus Solibacter	-0.310662	0.0083691	**
ASV14318	Bacteria	Proteobacteria	Gammaproteobacteria	Burkholderiales	Nitrosomonadaceae	Ellin6067	-0.310561	0.00839138	**
ASV750	Bacteria	Acidobacteriota	Acidobacteriae	Acidobacteriales	Acidobacteriaceae (Subgroup 1)	Granulicella	-0.31032	0.00844459	**
ASV16817	Bacteria	Proteobacteria	Alphaproteobacteria	Sphingomonadales	Sphingomonadaceae	Sphingomonas	-0.310236	0.00846333	**
ASV1249	Bacteria	Acidobacteriota	Acidobacteriae	Acidobacteriales	Acidobacteriaceae (Subgroup 1)	Acidipila	-0.309985	0.00851927	**
ASV6588	Bacteria	Acidobacteriota	Vicinamibacteria	Vicinamibacterales			-0.309738	0.00857474	**
ASV11186	Bacteria	Chloroflexi	Ktedonobacteria	Ktedonobacterales	Ktedonobacteraceae		-0.309725	0.00857775	**
ASV603	Bacteria	Acidobacteriota	Acidobacteriae	Subgroup 2			-0.309517	0.00862478	**
ASV22786	Bacteria	Proteobacteria	Gammaproteobacteria	Burkholderiales	Burkholderiaceae		-0.30884	0.00877912	**
ASV1123	Bacteria	Proteobacteria	Alphaproteobacteria	Rhizobiales	Xanthobacteraceae	Afipia	-0.308771	0.00879501	**
ASV91	Bacteria	Acidobacteriota	Acidobacteriae	Acidobacteriales	Acidobacteriaceae (Subgroup 1)	Granulicella	-0.308646	0.0088237	**
ASV137	Bacteria	Actinobacteriota	Acidimicrobiia				-0.308554	0.00884497	**
ASV975	Bacteria	Planctomycetota	Planctomycetes	Isosphaerales	Isosphaeraceae	Tundrisphaera	-0.308253	0.00891491	**
ASV6915	Bacteria	Planctomycetota	Planctomycetes	Isosphaerales	Isosphaeraceae		-0.30798	0.00897867	**
ASV4794	Bacteria	Acidobacteriota	Acidobacteriae	Bryobacterales	Bryobacteraceae	Bryobacter	-0.307974	0.00898002	**
ASV2190	Bacteria	Proteobacteria	Alphaproteobacteria	Micropepsales	Micropepsaceae		-0.307775	0.00902687	**
ASV5754	Bacteria	Bacteroidota	Bacteroidia	Chitinophagales	37-13		-0.307499	0.00909204	**
ASV11839	Bacteria	Acidobacteriota	Acidobacteriae	Subgroup 2			-0.307216	0.00915941	**
ASV8311	Bacteria	Myxococcota	Polyangia	Polyangiales	BIrii41		-0.307144	0.0091766	**
ASV4253	Bacteria	Acidobacteriota	Acidobacteriae	Subgroup 2			-0.307014	0.00920764	**
ASV3336	Bacteria	Acidobacteriota	Acidobacteriae	Acidobacteriales	Acidobacteriaceae (Subgroup 1)	Granulicella	-0.306781	0.00926365	**
ASV6846	Bacteria	Proteobacteria	Alphaproteobacteria	Acetobacterales	Acetobacteraceae		-0.306591	0.00930953	**
ASV354	Bacteria	Proteobacteria	Alphaproteobacteria	Micropepsales	Micropepsaceae		-0.305893	0.0094796	**
ASV5147	Bacteria	Verrucomicrobiota	Verrucomicrobiae	Methylacidiphilales	Methylacidiphilaceae		-0.305631	0.00954408	**
ASV661	Bacteria	Acidobacteriota	Acidobacteriae	Acidobacteriales	Acidobacteriaceae (Subgroup 1)	Acidipila	-0.304404	0.0098517	**
ASV4358	Bacteria	Actinobacteriota	Acidimicrobiia				-0.304331	0.00987034	**
ASV258	Bacteria	Proteobacteria	Alphaproteobacteria	Rhizobiales	Xanthobacteraceae	Bradyrhizobium	-0.304124	0.0099231	**
ASV5312	Bacteria	Bacteroidota	Bacteroidia	Chitinophagales	Chitinophagaceae	Puia	-0.304109	0.00992682	**
ASV14564	Bacteria	Planctomycetota	Planctomycetes	Gemmatales	Gemmataceae		-0.303961	0.0099649	**
ASV8772	Bacteria	Planctomycetota	Planctomycetes	Gemmatales	Gemmataceae		-0.303531	0.0100757	*
ASV1438	Bacteria	Proteobacteria	Gammaproteobacteria	Xanthomonadales	Rhodanobacteraceae	Rhodanobacter	-0.303284	0.01014	*
ASV15647	Bacteria	Chloroflexi	Ktedonobacteria	Ktedonobacterales	Ktedonobacteraceae	JG30a-KF-32	-0.303251	0.0101485	*
ASV5	Bacteria	Proteobacteria	Alphaproteobacteria	Rhizobiales	Beijerinckiaceae	Roseiarcus	-0.303216	0.0101578	*
ASV127	Bacteria	Proteobacteria	Gammaproteobacteria	Xanthomonadales	Rhodanobacteraceae	Rhodanobacter	-0.303208	0.0101599	*
ASV1333	Bacteria	Actinobacteriota	Acidimicrobiia				-0.302489	0.0103491	*
ASV3983	Bacteria	Actinobacteriota	Thermoleophilia	Gaiellales			-0.301114	0.0107193	*
ASV4883	Bacteria	Firmicutes	Bacilli	Bacillales	Planococcaceae	Psychrobacillus	-0.300851	0.0107915	*
ASV9254	Bacteria	Actinobacteriota	Thermoleophilia	Solirubrobacterales	Solirubrobacteraceae	Conexibacter	-0.30028	0.0109495	*
ASV2393	Bacteria	Proteobacteria	Alphaproteobacteria	Reyranellales	Reyranellaceae	Reyranella	-0.300025	0.0110208	*
ASV6750	Bacteria	WPS-2					-0.299896	0.011057	*
ASV21867	Bacteria	Chloroflexi	Ktedonobacteria	C0119			-0.299692	0.0111144	*
ASV373	Bacteria	Acidobacteriota	Acidobacteriae	Acidobacteriales	Acidobacteriaceae (Subgroup 1)	Acidipila	-0.299451	0.0111826	*
ASV7289	Bacteria	Actinobacteriota	Thermoleophilia	Solirubrobacterales	67-14		-0.29871	0.0113947	*
ASV4475	Bacteria	Acidobacteriota	Acidobacteriae	Acidobacteriales	Acidobacteriaceae (Subgroup 1)	Granulicella	-0.298364	0.0114949	*
ASV4224	Bacteria	Proteobacteria	Alphaproteobacteria	Dongiales	Dongiaceae	Dongia	-0.29818	0.0115484	*
ASV21532	Bacteria	WPS-2					-0.297838	0.0116485	*
ASV13837	Bacteria	Verrucomicrobiota	Verrucomicrobiae	Chthoniobacterales	Xiphinematobacteraceae	Candidatus Xiphinematobacter	-0.297666	0.0116993	*
ASV20742	Bacteria	Planctomycetota	Planctomycetes	Gemmatales	Gemmataceae		-0.297663	0.0117002	*
ASV1646	Bacteria	Verrucomicrobiota	Verrucomicrobiae	Chthoniobacterales	Xiphinematobacteraceae	Candidatus Xiphinematobacter	-0.296772	0.0119656	*
ASV9885	Bacteria	Chloroflexi	Ktedonobacteria	Ktedonobacterales	Ktedonobacteraceae		-0.296716	0.0119825	*
ASV2990	Bacteria	RCP2-54					-0.295909	0.0122278	*
ASV1409	Bacteria	Actinobacteriota	Thermoleophilia	Gaiellales			-0.295428	0.0123761	*
ASV1300	Bacteria	Planctomycetota	Planctomycetes	Isosphaerales	Isosphaeraceae	Tundrisphaera	-0.295289	0.0124191	*
ASV1914	Bacteria	Acidobacteriota	Acidobacteriae	Acidobacteriales	Acidobacteriaceae (Subgroup 1)	Acidipila	-0.29462	0.0126287	*
ASV5480	Bacteria	Planctomycetota	Planctomycetes	Isosphaerales	Isosphaeraceae	Aquisphaera	-0.293722	0.0129144	*
ASV1714	Bacteria	Actinobacteriota	Actinobacteria	Streptomycetales	Streptomycetaceae	Streptacidiphilus	-0.293606	0.0129519	*
ASV1028	Bacteria	Planctomycetota	Planctomycetes	Isosphaerales	Isosphaeraceae	Tundrisphaera	-0.293506	0.0129842	*
ASV8912	Bacteria	Proteobacteria	Alphaproteobacteria	Elsterales	Elsteraceae	Aliidongia	-0.293379	0.0130253	*
ASV406	Bacteria	Actinobacteriota	Actinobacteria	Corynebacteriales	Mycobacteriaceae	Mycobacterium	-0.293335	0.0130394	*
ASV3589	Bacteria	Proteobacteria	Alphaproteobacteria	Caulobacterales	Caulobacteraceae		-0.29328	0.0130574	*
ASV2350	Bacteria	Acidobacteriota	Acidobacteriae	Acidobacteriales	Acidobacteriaceae (Subgroup 1)	Occallatibacter	-0.293057	0.0131298	*
ASV17228	Bacteria	Proteobacteria	Gammaproteobacteria			Candidatus Ovatusbacter	-0.292512	0.0133085	*
ASV3105	Bacteria	Chloroflexi	TK10				-0.292438	0.0133332	*
ASV17430	Bacteria	Bacteroidota	Bacteroidia	Chitinophagales			-0.291937	0.0134995	*
ASV19785	Bacteria	Proteobacteria	Gammaproteobacteria	Burkholderiales	Comamonadaceae	Ramlibacter	-0.29193	0.013502	*
ASV16813	Bacteria	Patescibacteria	Saccharimonadia	Saccharimonadales	LWQ8		-0.291884	0.0135173	*
ASV4492	Bacteria	Proteobacteria	Alphaproteobacteria	Sphingomonadales	Sphingomonadaceae	Novosphingobium	-0.291737	0.0135666	*
ASV1899	Bacteria	Gemmatimonadota	Gemmatimonadetes	Gemmatimonadales	Gemmatimonadaceae	Gemmatimonas	-0.29153	0.0136361	*
ASV1030	Bacteria	Proteobacteria	Alphaproteobacteria	Rhizobiales	Beijerinckiaceae	Methylocapsa	-0.29129	0.0137173	*
ASV12691	Bacteria	Myxococcota	Polyangia	Polyangiales	BIrii41		-0.291256	0.0137287	*
ASV36886	Bacteria	Chloroflexi	Ktedonobacteria	Ktedonobacterales	Ktedonobacteraceae	1959-01-01	-0.291168	0.0137587	*
ASV56	Bacteria	Actinobacteriota	Actinobacteria	Micrococcales	Microbacteriaceae	Galbitalea	-0.290993	0.0138179	*
ASV605	Bacteria	Acidobacteriota	Acidobacteriae	Acidobacteriales	Acidobacteriaceae (Subgroup 1)	Granulicella	-0.290976	0.0138238	*
ASV3886	Bacteria	Verrucomicrobiota	Verrucomicrobiae	Chthoniobacterales	Xiphinematobacteraceae	Candidatus Xiphinematobacter	-0.290496	0.0139883	*
ASV4940	Bacteria	Acidobacteriota	Acidobacteriae	Subgroup 2			-0.290367	0.0140329	*
ASV5862	Bacteria	Proteobacteria	Gammaproteobacteria	Xanthomonadales	Rhodanobacteraceae	Rhodanobacter	-0.290004	0.0141587	*
ASV17715	Bacteria	Proteobacteria	Gammaproteobacteria			Acidibacter	-0.289916	0.0141894	*
ASV4966	Bacteria	Proteobacteria	Gammaproteobacteria	WD260			-0.289709	0.0142615	*
ASV4079	Bacteria	Acidobacteriota	Acidobacteriae	Acidobacteriales	Acidobacteriaceae (Subgroup 1)	Acidipila	-0.289623	0.014292	*
ASV17944	Bacteria	Acidobacteriota	Holophagae	Subgroup 7			-0.289209	0.0144378	*
ASV2975	Bacteria	Acidobacteriota	Acidobacteriae	Acidobacteriales	Acidobacteriaceae (Subgroup 1)	Granulicella	-0.289102	0.0144756	*
ASV1876	Bacteria	Acidobacteriota	Acidobacteriae	Subgroup 2			-0.289067	0.0144881	*
ASV8271	Bacteria	Verrucomicrobiota	Verrucomicrobiae	Methylacidiphilales	Methylacidiphilaceae		-0.289063	0.0144895	*
ASV14378	Bacteria	Proteobacteria	Gammaproteobacteria	Burkholderiales	Burkholderiaceae	Pandoraea	-0.288967	0.0145238	*
ASV28302	Bacteria	Myxococcota	Myxococcia	Myxococcales	Anaeromyxobacteraceae	Anaeromyxobacter	-0.288813	0.0145787	*
ASV11949	Bacteria	Proteobacteria	Gammaproteobacteria	Pseudomonadales	Pseudomonadaceae	Pseudomonas	-0.288755	0.0145993	*
ASV16053	Bacteria	Actinobacteriota	Acidimicrobiia				-0.288403	0.0147255	*
ASV8739	Bacteria	Bacteroidota	Bacteroidia	Chitinophagales	Chitinophagaceae	Puia	-0.288116	0.0148291	*
ASV4204	Bacteria	Acidobacteriota	Acidobacteriae	Acidobacteriales	Acidobacteriaceae (Subgroup 1)	Edaphobacter	-0.287988	0.0148755	*
ASV9563	Bacteria	Proteobacteria	Gammaproteobacteria	Burkholderiales	Burkholderiaceae	Burkholderia-Caballeronia-Paraburkholderia	-0.287898	0.0149082	*
ASV14406	Bacteria	Planctomycetota	Planctomycetes	Gemmatales	Gemmataceae		-0.287682	0.0149872	*
ASV2666	Bacteria	Acidobacteriota	Acidobacteriae	Bryobacterales	Bryobacteraceae	Bryobacter	-0.287563	0.0150305	*
ASV3795	Bacteria	Acidobacteriota	Blastocatellia	Pyrinomonadales	Pyrinomonadaceae	RB41	-0.287542	0.0150385	*
ASV22195	Bacteria	Myxococcota	Polyangia	Haliangiales	Haliangiaceae	Haliangium	-0.28737	0.0151015	*
ASV14600	Bacteria	Acidobacteriota	Acidobacteriae	Solibacterales	Solibacteraceae	Candidatus Solibacter	-0.287263	0.0151408	*
ASV1074	Bacteria	Acidobacteriota	Acidobacteriae	Solibacterales	Solibacteraceae	Candidatus Solibacter	-0.287222	0.0151561	*
ASV10160	Bacteria	Acidobacteriota	Acidobacteriae	Solibacterales	Solibacteraceae	Candidatus Solibacter	-0.2872	0.0151641	*
ASV24176	Bacteria	Verrucomicrobiota	Verrucomicrobiae	Methylacidiphilales	Methylacidiphilaceae		-0.287142	0.0151856	*
ASV4401	Bacteria	Bacteroidota	Bacteroidia	Sphingobacteriales	Sphingobacteriaceae	Mucilaginibacter	-0.286793	0.015315	*
ASV13287	Bacteria	Proteobacteria	Gammaproteobacteria	JG36-TzT-191			-0.286478	0.0154329	*
ASV1148	Bacteria	Acidobacteriota	Acidobacteriae	Acidobacteriales	Acidobacteriaceae (Subgroup 1)	Acidipila	-0.286416	0.0154559	*
ASV10161	Bacteria	Verrucomicrobiota	Verrucomicrobiae	Chthoniobacterales	Xiphinematobacteraceae	Candidatus Xiphinematobacter	-0.28636	0.0154769	*
ASV1944	Bacteria	Actinobacteriota	Thermoleophilia	Gaiellales			-0.286241	0.0155218	*
ASV10694	Bacteria	Proteobacteria	Gammaproteobacteria	JG36-TzT-191			-0.285899	0.0156511	*
ASV18137	Bacteria	Acidobacteriota	Acidobacteriae	Subgroup 2			-0.285585	0.0157707	*
ASV3971	Bacteria	Bacteroidota	Bacteroidia	Sphingobacteriales	Sphingobacteriaceae	Mucilaginibacter	-0.28549	0.015807	*
ASV16909	Bacteria	Proteobacteria	Gammaproteobacteria	Burkholderiales	SC-I-84		-0.285483	0.0158098	*
ASV33841	Bacteria	Proteobacteria	Alphaproteobacteria	Caulobacterales	Caulobacteraceae		-0.285459	0.015819	*
ASV92	Bacteria	Acidobacteriota	Acidobacteriae	Acidobacteriales	Acidobacteriaceae (Subgroup 1)	Acidipila	-0.28524	0.0159029	*
ASV2390	Bacteria	Bacteroidota	Bacteroidia	Sphingobacteriales	Sphingobacteriaceae	Mucilaginibacter	-0.285046	0.0159778	*
ASV550	Bacteria	Actinobacteriota	Actinobacteria	Micrococcales	Microbacteriaceae		-0.284938	0.0160197	*
ASV28399	Bacteria	Gemmatimonadota	Gemmatimonadetes	Gemmatimonadales	Gemmatimonadaceae	Gemmatimonas	-0.284307	0.0162656	*
ASV1870	Bacteria	Actinobacteriota	Actinobacteria	Streptomycetales	Streptomycetaceae	Streptacidiphilus	-0.283968	0.0163987	*
ASV12346	Bacteria	Armatimonadota	Armatimonadia	Armatimonadales			-0.283943	0.0164086	*
ASV27370	Bacteria	Proteobacteria	Alphaproteobacteria	Acetobacterales	Acetobacteraceae		-0.283561	0.0165603	*
ASV2147	Bacteria	Proteobacteria	Alphaproteobacteria	Caulobacterales	Caulobacteraceae	Phenylobacterium	-0.283548	0.0165655	*
ASV8264	Bacteria	Actinobacteriota	Actinobacteria	Corynebacteriales	Mycobacteriaceae	Mycobacterium	-0.283348	0.0166453	*
ASV3217	Bacteria	Acidobacteriota	Acidobacteriae	Acidobacteriales	Acidobacteriaceae (Subgroup 1)	Granulicella	-0.283206	0.0167022	*
ASV5344	Bacteria	Acidobacteriota	Acidobacteriae	Subgroup 2			-0.283182	0.0167119	*
ASV1006	Bacteria	Chloroflexi	Chloroflexia	Chloroflexales	Roseiflexaceae		-0.283118	0.0167377	*
ASV13102	Bacteria	Acidobacteriota	Acidobacteriae	Solibacterales	Solibacteraceae	Candidatus Solibacter	-0.282953	0.0168041	*
ASV20194	Bacteria	Firmicutes	Bacilli	Bacillales	Bacillaceae	Bacillus	-0.282821	0.0168572	*
ASV15429	Bacteria	Planctomycetota	Planctomycetes	Isosphaerales	Isosphaeraceae	Singulisphaera	-0.282712	0.0169015	*
ASV10509	Bacteria	Verrucomicrobiota	Verrucomicrobiae	Pedosphaerales	Pedosphaeraceae	Pedosphaera	-0.282556	0.0169649	*
ASV13484	Bacteria	Acidobacteriota	Acidobacteriae	Solibacterales	Solibacteraceae	Candidatus Solibacter	-0.282517	0.0169805	*
ASV5635	Bacteria	Proteobacteria	Alphaproteobacteria	Elsterales			-0.282465	0.0170017	*
ASV6713	Bacteria	Actinobacteriota	Actinobacteria	Corynebacteriales	Mycobacteriaceae	Mycobacterium	-0.282364	0.017043	*
ASV3869	Bacteria	Acidobacteriota	Acidobacteriae	Acidobacteriales	Acidobacteriaceae (Subgroup 1)	Granulicella	-0.281645	0.0173388	*
ASV3036	Bacteria	Acidobacteriota	Acidobacteriae	Acidobacteriales	Koribacteraceae	Candidatus Koribacter	-0.281607	0.0173545	*
ASV15737	Bacteria	Dependentiae	Babeliae	Babeliales	Babeliaceae		-0.281407	0.0174377	*
ASV4062	Bacteria	Bacteroidota	Bacteroidia	Sphingobacteriales	Sphingobacteriaceae	Mucilaginibacter	-0.281226	0.0175131	*
ASV8074	Bacteria	Planctomycetota	Planctomycetes	Isosphaerales	Isosphaeraceae	Tundrisphaera	-0.280899	0.0176503	*
ASV5197	Bacteria	Acidobacteriota	Acidobacteriae	Bryobacterales	Bryobacteraceae	Bryobacter	-0.280711	0.0177296	*
ASV2672	Bacteria	Bacteroidota	Bacteroidia	Chitinophagales	Chitinophagaceae	Ferruginibacter	-0.280624	0.0177662	*
ASV411	Bacteria	Actinobacteriota	Actinobacteria	Corynebacteriales	Mycobacteriaceae	Mycobacterium	-0.280269	0.0179171	*
ASV9391	Bacteria	Proteobacteria	Gammaproteobacteria			Acidibacter	-0.280165	0.0179612	*
ASV13526	Bacteria	Patescibacteria	Saccharimonadia	Saccharimonadales	LWQ8		-0.2799	0.0180747	*
ASV695	Bacteria	Acidobacteriota	Acidobacteriae	Bryobacterales	Bryobacteraceae	Bryobacter	-0.2797	0.0181611	*
ASV27543	Bacteria	Planctomycetota	vadinHA49				-0.279676	0.0181711	*
ASV19461	Bacteria	Proteobacteria	Gammaproteobacteria	WD260			-0.279657	0.0181793	*
ASV26495	Bacteria	Proteobacteria	Alphaproteobacteria	Micropepsales	Micropepsaceae		-0.279613	0.0181985	*
ASV3703	Bacteria	Actinobacteriota	Actinobacteria	Pseudonocardiales	Pseudonocardiaceae	Crossiella	-0.279479	0.0182564	*
ASV3395	Bacteria	Actinobacteriota	Thermoleophilia	Gaiellales			-0.279407	0.0182877	*
ASV2776	Bacteria	WPS-2					-0.279321	0.0183248	*
ASV3469	Bacteria	Bacteroidota	Bacteroidia	Sphingobacteriales	Sphingobacteriaceae	Mucilaginibacter	-0.279321	0.0183248	*
ASV4225	Bacteria	Chloroflexi	Ktedonobacteria	Ktedonobacterales	Ktedonobacteraceae		-0.279321	0.0183248	*
ASV4360	Bacteria	Proteobacteria	Gammaproteobacteria	Legionellales	Legionellaceae	Legionella	-0.279321	0.0183248	*
ASV3652	Bacteria	Acidobacteriota	Acidobacteriae	Solibacterales	Solibacteraceae	Candidatus Solibacter	-0.279321	0.0183248	*
ASV4843	Bacteria	Chloroflexi	Ktedonobacteria	Ktedonobacterales	Ktedonobacteraceae	JG30a-KF-32	-0.279321	0.0183248	*
ASV4983	Bacteria	Verrucomicrobiota	Verrucomicrobiae	Chthoniobacterales	Xiphinematobacteraceae	Candidatus Xiphinematobacter	-0.279321	0.0183248	*
ASV5343	Bacteria	Actinobacteriota	Actinobacteria	Frankiales	Acidothermaceae	Acidothermus	-0.279321	0.0183248	*
ASV5555	Bacteria	Acidobacteriota	Acidobacteriae	Solibacterales	Solibacteraceae	Candidatus Solibacter	-0.279321	0.0183248	*
ASV3953	Bacteria	Acidobacteriota	Acidobacteriae	Subgroup 2			-0.279321	0.0183248	*
ASV6985	Bacteria	Acidobacteriota	Acidobacteriae	Bryobacterales	Bryobacteraceae	Bryobacter	-0.279321	0.0183248	*
ASV7775	Bacteria	Chloroflexi	Ktedonobacteria	Ktedonobacterales	Ktedonobacteraceae	JG30a-KF-32	-0.279321	0.0183248	*
ASV9280	Bacteria	Verrucomicrobiota	Verrucomicrobiae	Chthoniobacterales	Xiphinematobacteraceae	Candidatus Xiphinematobacter	-0.279321	0.0183248	*
ASV9494	Bacteria	Bacteroidota	Bacteroidia	Sphingobacteriales	Sphingobacteriaceae	Mucilaginibacter	-0.279321	0.0183248	*
ASV9920	Bacteria	Chloroflexi	Ktedonobacteria	Ktedonobacterales	Ktedonobacteraceae	JG30a-KF-32	-0.279321	0.0183248	*
ASV10294	Bacteria	Actinobacteriota	Thermoleophilia	Solirubrobacterales	Solirubrobacteraceae	Conexibacter	-0.279321	0.0183248	*
ASV10422	Bacteria	Verrucomicrobiota	Verrucomicrobiae	Chthoniobacterales	Xiphinematobacteraceae	Candidatus Xiphinematobacter	-0.279321	0.0183248	*
ASV10809	Bacteria	Actinobacteriota	Actinobacteria	Frankiales	Acidothermaceae	Acidothermus	-0.279321	0.0183248	*
ASV10810	Bacteria	Acidobacteriota	Acidobacteriae	Solibacterales	Solibacteraceae	Candidatus Solibacter	-0.279321	0.0183248	*
ASV10963	Bacteria	Bacteroidota	Bacteroidia	Sphingobacteriales	Sphingobacteriaceae	Mucilaginibacter	-0.279321	0.0183248	*
ASV11223	Bacteria	Actinobacteriota	Acidimicrobiia				-0.279321	0.0183248	*
ASV11683	Bacteria	Armatimonadota	Armatimonadia	Armatimonadales			-0.279321	0.0183248	*
ASV10670	Bacteria	Bacteroidota	Bacteroidia	Chitinophagales	Chitinophagaceae	Edaphobaculum	-0.279321	0.0183248	*
ASV12185	Bacteria	Acidobacteriota	Acidobacteriae	Bryobacterales	Bryobacteraceae	Bryobacter	-0.279321	0.0183248	*
ASV12351	Bacteria	Verrucomicrobiota	Verrucomicrobiae	Methylacidiphilales	Methylacidiphilaceae		-0.279321	0.0183248	*
ASV12700	Bacteria	Chloroflexi	Ktedonobacteria	Ktedonobacterales	Ktedonobacteraceae		-0.279321	0.0183248	*
ASV12701	Bacteria	WPS-2					-0.279321	0.0183248	*
ASV12904	Bacteria	Verrucomicrobiota	Chlamydiae	Chlamydiales	Parachlamydiaceae	Candidatus Protochlamydia	-0.279321	0.0183248	*
ASV12905	Bacteria	Bacteroidota	Bacteroidia	Sphingobacteriales	Sphingobacteriaceae	Mucilaginibacter	-0.279321	0.0183248	*
ASV12906	Bacteria	Acidobacteriota	Acidobacteriae	Acidobacteriales			-0.279321	0.0183248	*
ASV13100	Bacteria	Bacteroidota	Bacteroidia	Sphingobacteriales	Sphingobacteriaceae	Mucilaginibacter	-0.279321	0.0183248	*
ASV13715	Bacteria	Acidobacteriota	Acidobacteriae	Acidobacteriales	Koribacteraceae	Candidatus Koribacter	-0.279321	0.0183248	*
ASV13101	Bacteria	Planctomycetota	vadinHA49				-0.279321	0.0183248	*
ASV14148	Bacteria	Chloroflexi	Ktedonobacteria	Ktedonobacterales	Ktedonobacteraceae	1921-02-01	-0.279321	0.0183248	*
ASV14381	Bacteria	Chloroflexi	Ktedonobacteria	Ktedonobacterales	Ktedonobacteraceae		-0.279321	0.0183248	*
ASV14382	Bacteria	Acidobacteriota	Acidobacteriae	Solibacterales	Solibacteraceae	Candidatus Solibacter	-0.279321	0.0183248	*
ASV14383	Bacteria	Cyanobacteria	Cyanobacteriia	Cyanobacteriales	Nostocaceae		-0.279321	0.0183248	*
ASV14626	Bacteria	WPS-2					-0.279321	0.0183248	*
ASV14627	Bacteria	Proteobacteria	Gammaproteobacteria	Diplorickettsiales	Diplorickettsiaceae	Aquicella	-0.279321	0.0183248	*
ASV12353	Bacteria	Bacteroidota	Bacteroidia	Sphingobacteriales	Sphingobacteriaceae	Mucilaginibacter	-0.279321	0.0183248	*
ASV14902	Bacteria	Actinobacteriota	Actinobacteria	Corynebacteriales	Mycobacteriaceae	Mycobacterium	-0.279321	0.0183248	*
ASV11843	Bacteria	Verrucomicrobiota	Verrucomicrobiae	Chthoniobacterales	Xiphinematobacteraceae	Candidatus Xiphinematobacter	-0.279321	0.0183248	*
ASV15163	Bacteria	Chloroflexi	Ktedonobacteria	Ktedonobacterales	Ktedonobacteraceae		-0.279321	0.0183248	*
ASV15164	Bacteria	Acidobacteriota	Acidobacteriae	Bryobacterales	Bryobacteraceae	Bryobacter	-0.279321	0.0183248	*
ASV10423	Bacteria	Verrucomicrobiota	Verrucomicrobiae	Methylacidiphilales	Methylacidiphilaceae		-0.279321	0.0183248	*
ASV15433	Bacteria	Acidobacteriota	Acidobacteriae	Bryobacterales	Bryobacteraceae	Bryobacter	-0.279321	0.0183248	*
ASV15434	Bacteria	Patescibacteria	Saccharimonadia	Saccharimonadales	LWQ8		-0.279321	0.0183248	*
ASV12907	Bacteria	Bacteroidota	Bacteroidia	Sphingobacteriales	Sphingobacteriaceae	Mucilaginibacter	-0.279321	0.0183248	*
ASV15736	Bacteria	Proteobacteria	Gammaproteobacteria			Candidatus Ovatusbacter	-0.279321	0.0183248	*
ASV1263	Bacteria	Proteobacteria	Gammaproteobacteria	Xanthomonadales	Rhodanobacteraceae	Rhodanobacter	-0.279321	0.0183248	*
ASV16018	Bacteria	Planctomycetota	Planctomycetes	Isosphaerales	Isosphaeraceae	Aquisphaera	-0.279321	0.0183248	*
ASV16019	Bacteria	Verrucomicrobiota	Verrucomicrobiae	Methylacidiphilales	Methylacidiphilaceae		-0.279321	0.0183248	*
ASV16330	Bacteria	Bacteroidota	Bacteroidia	Sphingobacteriales	Sphingobacteriaceae	Mucilaginibacter	-0.279321	0.0183248	*
ASV16331	Bacteria	Bacteroidota	Bacteroidia	Chitinophagales	Chitinophagaceae		-0.279321	0.0183248	*
ASV16664	Bacteria	WPS-2					-0.279321	0.0183248	*
ASV16665	Bacteria	Planctomycetota	Planctomycetes	Isosphaerales	Isosphaeraceae	Singulisphaera	-0.279321	0.0183248	*
ASV17013	Bacteria	Verrucomicrobiota	Verrucomicrobiae	Chthoniobacterales	Chthoniobacteraceae	Chthoniobacter	-0.279321	0.0183248	*
ASV17014	Bacteria	Planctomycetota	Planctomycetes	Gemmatales	Gemmataceae		-0.279321	0.0183248	*
ASV17015	Bacteria	Acidobacteriota	Acidobacteriae	Solibacterales	Solibacteraceae	Candidatus Solibacter	-0.279321	0.0183248	*
ASV17016	Bacteria	Proteobacteria	Gammaproteobacteria	Burkholderiales	Neisseriaceae		-0.279321	0.0183248	*
ASV17017	Bacteria	Verrucomicrobiota	Verrucomicrobiae	Chthoniobacterales	Chthoniobacteraceae	Chthoniobacter	-0.279321	0.0183248	*
ASV17388	Bacteria	Actinobacteriota	Actinobacteria	Frankiales	Acidothermaceae	Acidothermus	-0.279321	0.0183248	*
ASV17389	Bacteria	WPS-2					-0.279321	0.0183248	*
ASV17390	Bacteria	Acidobacteriota	Acidobacteriae	Acidobacteriales	Acidobacteriaceae (Subgroup 1)		-0.279321	0.0183248	*
ASV17391	Bacteria	Actinobacteriota	Actinobacteria	Corynebacteriales	Mycobacteriaceae	Mycobacterium	-0.279321	0.0183248	*
ASV17752	Bacteria	Proteobacteria	Gammaproteobacteria	Legionellales	Legionellaceae	Legionella	-0.279321	0.0183248	*
ASV17753	Bacteria	Bacteroidota	Bacteroidia	Cytophagales	Cytophagaceae	Cytophaga	-0.279321	0.0183248	*
ASV18145	Bacteria	Actinobacteriota	Acidimicrobiia	IMCC26256			-0.279321	0.0183248	*
ASV18146	Bacteria	Proteobacteria	Gammaproteobacteria	Diplorickettsiales	Diplorickettsiaceae		-0.279321	0.0183248	*
ASV18147	Bacteria	Actinobacteriota	Actinobacteria	Frankiales	Acidothermaceae	Acidothermus	-0.279321	0.0183248	*
ASV18148	Bacteria	Myxococcota	Myxococcia	Myxococcales	Anaeromyxobacteraceae	Anaeromyxobacter	-0.279321	0.0183248	*
ASV18149	Bacteria	Proteobacteria	Gammaproteobacteria	Legionellales	Legionellaceae	Legionella	-0.279321	0.0183248	*
ASV18553	Bacteria	Bacteroidota	Bacteroidia	Chitinophagales	Chitinophagaceae	Puia	-0.279321	0.0183248	*
ASV18554	Bacteria	Chloroflexi	Ktedonobacteria	Ktedonobacterales	Ktedonobacteraceae		-0.279321	0.0183248	*
ASV18555	Bacteria	Actinobacteriota	Actinobacteria	Streptomycetales	Streptomycetaceae	Streptacidiphilus	-0.279321	0.0183248	*
ASV18973	Bacteria	Proteobacteria	Gammaproteobacteria	Burkholderiales	Oxalobacteraceae		-0.279321	0.0183248	*
ASV18974	Bacteria	Proteobacteria	Alphaproteobacteria	Acetobacterales	Acetobacteraceae		-0.279321	0.0183248	*
ASV18975	Bacteria	Acidobacteriota	Acidobacteriae	Bryobacterales	Bryobacteraceae	Bryobacter	-0.279321	0.0183248	*
ASV12527	Bacteria	Actinobacteriota	Actinobacteria	Corynebacteriales	Mycobacteriaceae	Mycobacterium	-0.279321	0.0183248	*
ASV19412	Bacteria	Verrucomicrobiota	Verrucomicrobiae	Chthoniobacterales	Chthoniobacteraceae		-0.279321	0.0183248	*
ASV19413	Bacteria	Actinobacteriota	Actinobacteria	Frankiales	Acidothermaceae	Acidothermus	-0.279321	0.0183248	*
ASV19414	Bacteria	Acidobacteriota	Acidobacteriae	Bryobacterales	Bryobacteraceae	Bryobacter	-0.279321	0.0183248	*
ASV19415	Bacteria	Armatimonadota	Armatimonadia	Armatimonadales			-0.279321	0.0183248	*
ASV19898	Bacteria	Planctomycetota	vadinHA49				-0.279321	0.0183248	*
ASV19899	Bacteria	Acidobacteriota	Acidobacteriae	Acidobacteriales	Acidobacteriaceae (Subgroup 1)	Acidicapsa	-0.279321	0.0183248	*
ASV19900	Bacteria	Acidobacteriota	Acidobacteriae	Acidobacteriales	Koribacteraceae	Candidatus Koribacter	-0.279321	0.0183248	*
ASV19901	Bacteria	Chloroflexi	Ktedonobacteria	Ktedonobacterales	Ktedonobacteraceae	1921-03-01	-0.279321	0.0183248	*
ASV20443	Bacteria	Proteobacteria	Gammaproteobacteria	Legionellales	Legionellaceae	Legionella	-0.279321	0.0183248	*
ASV20444	Bacteria	Bacteroidota	Bacteroidia	Chitinophagales	Chitinophagaceae	Edaphobaculum	-0.279321	0.0183248	*
ASV20445	Bacteria	Armatimonadota	Chthonomonadetes	Chthonomonadales	Chthonomonadaceae	Chthonomonas	-0.279321	0.0183248	*
ASV20946	Bacteria	Proteobacteria	Alphaproteobacteria	Micropepsales	Micropepsaceae		-0.279321	0.0183248	*
ASV20947	Bacteria	Chloroflexi	Ktedonobacteria	Ktedonobacterales	Ktedonobacteraceae	1921-02-01	-0.279321	0.0183248	*
ASV20948	Bacteria	Verrucomicrobiota	Verrucomicrobiae	Pedosphaerales	Pedosphaeraceae		-0.279321	0.0183248	*
ASV21553	Bacteria	Bacteroidota	Bacteroidia	Sphingobacteriales	Sphingobacteriaceae	Mucilaginibacter	-0.279321	0.0183248	*
ASV14149	Bacteria	Verrucomicrobiota	Verrucomicrobiae	Methylacidiphilales	Methylacidiphilaceae		-0.279321	0.0183248	*
ASV22191	Bacteria	Acidobacteriota	Acidobacteriae	Subgroup 2			-0.279321	0.0183248	*
ASV22192	Bacteria	Proteobacteria	Alphaproteobacteria	Acetobacterales	Acetobacteraceae	Acidocella	-0.279321	0.0183248	*
ASV22193	Bacteria	Acidobacteriota	Acidobacteriae	Acidobacteriales	Acidobacteriaceae (Subgroup 1)	Acidipila	-0.279321	0.0183248	*
ASV22194	Bacteria	Myxococcota	Polyangia	Polyangiales	Polyangiaceae	Pajaroellobacter	-0.279321	0.0183248	*
ASV22805	Bacteria	Planctomycetota	Planctomycetes	Gemmatales	Gemmataceae		-0.279321	0.0183248	*
ASV22806	Bacteria	Acidobacteriota	Acidobacteriae	Solibacterales	Solibacteraceae	Candidatus Solibacter	-0.279321	0.0183248	*
ASV22807	Bacteria	Chloroflexi	Ktedonobacteria	Ktedonobacterales	Ktedonobacteraceae		-0.279321	0.0183248	*
ASV22808	Bacteria	Acidobacteriota	Acidobacteriae	Bryobacterales	Bryobacteraceae	Bryobacter	-0.279321	0.0183248	*
ASV22809	Bacteria	Bacteroidota	Bacteroidia	Sphingobacteriales	CWT CU03-E12		-0.279321	0.0183248	*
ASV22810	Bacteria	Verrucomicrobiota	Verrucomicrobiae	Chthoniobacterales	Xiphinematobacteraceae	Candidatus Xiphinematobacter	-0.279321	0.0183248	*
ASV23498	Bacteria	Planctomycetota	vadinHA49				-0.279321	0.0183248	*
ASV23499	Bacteria	Acidobacteriota	Acidobacteriae	Acidobacteriales	Acidobacteriaceae (Subgroup 1)	Bryocella	-0.279321	0.0183248	*
ASV23500	Bacteria	Planctomycetota	Planctomycetes	Isosphaerales	Isosphaeraceae	Aquisphaera	-0.279321	0.0183248	*
ASV23501	Bacteria	Verrucomicrobiota	Verrucomicrobiae	Opitutales	Opitutaceae		-0.279321	0.0183248	*
ASV23502	Bacteria	Proteobacteria	Gammaproteobacteria	Diplorickettsiales	Diplorickettsiaceae	Aquicella	-0.279321	0.0183248	*
ASV23503	Bacteria	Proteobacteria	Alphaproteobacteria	Rickettsiales	SM2D12		-0.279321	0.0183248	*
ASV23504	Bacteria	Proteobacteria	Alphaproteobacteria	Rickettsiales	SM2D12		-0.279321	0.0183248	*
ASV23505	Bacteria	Armatimonadota	Armatimonadia	Armatimonadales			-0.279321	0.0183248	*
ASV23506	Bacteria	Acidobacteriota	Acidobacteriae	Bryobacterales	Bryobacteraceae	Bryobacter	-0.279321	0.0183248	*
ASV9281	Bacteria	Bacteroidota	Bacteroidia	Sphingobacteriales	Sphingobacteriaceae	Mucilaginibacter	-0.279321	0.0183248	*
ASV24202	Bacteria	Verrucomicrobiota	Verrucomicrobiae	Pedosphaerales	Pedosphaeraceae		-0.279321	0.0183248	*
ASV24203	Bacteria	Bacteroidota	Bacteroidia	Sphingobacteriales	Sphingobacteriaceae	Mucilaginibacter	-0.279321	0.0183248	*
ASV24204	Bacteria	Proteobacteria	Alphaproteobacteria	Holosporales	Holosporaceae		-0.279321	0.0183248	*
ASV24205	Bacteria	Acidobacteriota	Acidobacteriae	Solibacterales	Solibacteraceae	Candidatus Solibacter	-0.279321	0.0183248	*
ASV24206	Bacteria	Proteobacteria	Gammaproteobacteria	Diplorickettsiales	Diplorickettsiaceae		-0.279321	0.0183248	*
ASV24207	Bacteria	Actinobacteriota	Thermoleophilia	Solirubrobacterales	Solirubrobacteraceae	Conexibacter	-0.279321	0.0183248	*
ASV24911	Bacteria	Actinobacteriota	Actinobacteria	Frankiales	Acidothermaceae	Acidothermus	-0.279321	0.0183248	*
ASV24912	Bacteria	Chloroflexi	Ktedonobacteria	Ktedonobacterales	Ktedonobacteraceae		-0.279321	0.0183248	*
ASV24913	Bacteria	WPS-2					-0.279321	0.0183248	*
ASV24914	Bacteria	Bacteroidota	Bacteroidia	Sphingobacteriales	Sphingobacteriaceae	Mucilaginibacter	-0.279321	0.0183248	*
ASV24915	Bacteria	Actinobacteriota	Thermoleophilia	Gaiellales			-0.279321	0.0183248	*
ASV24916	Bacteria	Actinobacteriota	Actinobacteria	Catenulisporales	Actinospicaceae	Actinospica	-0.279321	0.0183248	*
ASV11997	Bacteria	Cyanobacteria	Vampirivibrionia	Obscuribacterales	Obscuribacteraceae		-0.279321	0.0183248	*
ASV25705	Bacteria	Acidobacteriota	Acidobacteriae	Acidobacteriales	Acidobacteriaceae (Subgroup 1)	Occallatibacter	-0.279321	0.0183248	*
ASV25706	Bacteria	Chloroflexi	Ktedonobacteria	Ktedonobacterales	Ktedonobacteraceae		-0.279321	0.0183248	*
ASV25707	Bacteria	Proteobacteria	Gammaproteobacteria	Diplorickettsiales	Diplorickettsiaceae		-0.279321	0.0183248	*
ASV25708	Bacteria	Verrucomicrobiota	Chlamydiae	Chlamydiales	Parachlamydiaceae	Candidatus Protochlamydia	-0.279321	0.0183248	*
ASV25709	Bacteria	Actinobacteriota	Actinobacteria	Frankiales	Acidothermaceae	Acidothermus	-0.279321	0.0183248	*
ASV25710	Bacteria	Armatimonadota	Armatimonadia	Armatimonadales			-0.279321	0.0183248	*
ASV25711	Bacteria	Chloroflexi	Ktedonobacteria	Ktedonobacterales	Ktedonobacteraceae		-0.279321	0.0183248	*
ASV26490	Bacteria	Proteobacteria	Alphaproteobacteria	Rickettsiales	SM2D12		-0.279321	0.0183248	*
ASV26491	Bacteria	Bdellovibrionota	Oligoflexia	0319-6G20			-0.279321	0.0183248	*
ASV26492	Bacteria	Planctomycetota	Planctomycetes	Gemmatales	Gemmataceae		-0.279321	0.0183248	*
ASV26493	Bacteria	Bacteroidota	Bacteroidia	Cytophagales	Cytophagaceae	Sporocytophaga	-0.279321	0.0183248	*
ASV26494	Bacteria	WPS-2					-0.279321	0.0183248	*
ASV10671	Bacteria	Myxococcota	Polyangia	Polyangiales	Polyangiaceae	Pajaroellobacter	-0.279321	0.0183248	*
ASV27372	Bacteria	Bacteroidota	Bacteroidia	Sphingobacteriales	Sphingobacteriaceae	Mucilaginibacter	-0.279321	0.0183248	*
ASV27373	Bacteria	Verrucomicrobiota	Chlamydiae	Chlamydiales	Parachlamydiaceae	Neochlamydia	-0.279321	0.0183248	*
ASV27374	Bacteria	Chloroflexi	Ktedonobacteria	Ktedonobacterales	Ktedonobacteraceae		-0.279321	0.0183248	*
ASV27375	Bacteria	Chloroflexi	Ktedonobacteria	Ktedonobacterales	Ktedonobacteraceae		-0.279321	0.0183248	*
ASV27376	Bacteria	Chloroflexi	Ktedonobacteria	Ktedonobacterales	Ktedonobacteraceae		-0.279321	0.0183248	*
ASV9077	Bacteria	Proteobacteria	Gammaproteobacteria	Diplorickettsiales	Diplorickettsiaceae		-0.279321	0.0183248	*
ASV9495	Bacteria	Proteobacteria	Gammaproteobacteria	JG36-TzT-191			-0.279321	0.0183248	*
ASV15738	Bacteria	Cyanobacteria	Vampirivibrionia	Obscuribacterales	Obscuribacteraceae		-0.279321	0.0183248	*
ASV28292	Bacteria	Acidobacteriota	Acidobacteriae	Acidobacteriales			-0.279321	0.0183248	*
ASV28293	Bacteria	Bacteroidota	Bacteroidia	Sphingobacteriales	CWT CU03-E12		-0.279321	0.0183248	*
ASV28294	Bacteria	Bacteroidota	Bacteroidia	Sphingobacteriales	Sphingobacteriaceae	Mucilaginibacter	-0.279321	0.0183248	*
ASV28295	Bacteria	Proteobacteria	Alphaproteobacteria	Acetobacterales	Acetobacteraceae	Rhodopila	-0.279321	0.0183248	*
ASV28296	Bacteria	Proteobacteria	Alphaproteobacteria	Rhizobiales	Beijerinckiaceae	1174-901-12	-0.279321	0.0183248	*
ASV28297	Bacteria	Bacteroidota	Bacteroidia	Cytophagales			-0.279321	0.0183248	*
ASV28298	Bacteria	Verrucomicrobiota	Verrucomicrobiae	Chthoniobacterales	Chthoniobacteraceae	Chthoniobacter	-0.279321	0.0183248	*
ASV28299	Bacteria	Acidobacteriota	Acidobacteriae	Bryobacterales	Bryobacteraceae	Bryobacter	-0.279321	0.0183248	*
ASV28300	Bacteria	Proteobacteria	Gammaproteobacteria	WD260			-0.279321	0.0183248	*
ASV28301	Bacteria	Planctomycetota	Planctomycetes	Gemmatales	Gemmataceae		-0.279321	0.0183248	*
ASV21554	Bacteria	Armatimonadota	Chthonomonadetes	Chthonomonadales	Chthonomonadaceae	Chthonomonas	-0.279321	0.0183248	*
ASV29315	Bacteria	Chloroflexi	Ktedonobacteria	Ktedonobacterales	Ktedonobacteraceae	1959-01-01	-0.279321	0.0183248	*
ASV29316	Bacteria	Actinobacteriota	Actinobacteria	Frankiales	Acidothermaceae	Acidothermus	-0.279321	0.0183248	*
ASV29317	Bacteria	Actinobacteriota	Acidimicrobiia	IMCC26256			-0.279321	0.0183248	*
ASV29318	Bacteria	Bacteroidota	Bacteroidia	Sphingobacteriales	Sphingobacteriaceae	Mucilaginibacter	-0.279321	0.0183248	*
ASV29319	Bacteria	Myxococcota	Polyangia	Polyangiales	Polyangiaceae	Pajaroellobacter	-0.279321	0.0183248	*
ASV29320	Bacteria	Verrucomicrobiota	Verrucomicrobiae	Methylacidiphilales	Methylacidiphilaceae		-0.279321	0.0183248	*
ASV29321	Bacteria	Verrucomicrobiota	Verrucomicrobiae	Methylacidiphilales	Methylacidiphilaceae		-0.279321	0.0183248	*
ASV29322	Bacteria	Acidobacteriota	Acidobacteriae	Acidobacteriales	Acidobacteriaceae (Subgroup 1)	Granulicella	-0.279321	0.0183248	*
ASV29323	Bacteria	Myxococcota	Myxococcia	Myxococcales	Myxococcaceae		-0.279321	0.0183248	*
ASV29324	Bacteria	Cyanobacteria	Vampirivibrionia	Obscuribacterales	Obscuribacteraceae		-0.279321	0.0183248	*
ASV29325	Bacteria	Acidobacteriota	Acidobacteriae	Acidobacteriales	Acidobacteriaceae (Subgroup 1)	Acidipila	-0.279321	0.0183248	*
ASV29326	Bacteria	Acidobacteriota	Acidobacteriae	Acidobacteriales	Acidobacteriaceae (Subgroup 1)	Granulicella	-0.279321	0.0183248	*
ASV29327	Bacteria	Planctomycetota	Planctomycetes	Gemmatales	Gemmataceae		-0.279321	0.0183248	*
ASV29328	Bacteria	WPS-2					-0.279321	0.0183248	*
ASV30396	Bacteria	Proteobacteria	Gammaproteobacteria	Diplorickettsiales	Diplorickettsiaceae		-0.279321	0.0183248	*
ASV30397	Bacteria	Verrucomicrobiota	Verrucomicrobiae	Methylacidiphilales	Methylacidiphilaceae		-0.279321	0.0183248	*
ASV30398	Bacteria	Acidobacteriota	Acidobacteriae	Bryobacterales	Bryobacteraceae	Bryobacter	-0.279321	0.0183248	*
ASV30399	Bacteria	Proteobacteria	Alphaproteobacteria	Acetobacterales	Acetobacteraceae	Rhodopila	-0.279321	0.0183248	*
ASV30400	Bacteria	Proteobacteria	Gammaproteobacteria	Legionellales	Legionellaceae	Legionella	-0.279321	0.0183248	*
ASV30401	Bacteria	Acidobacteriota	Acidobacteriae	Acidobacteriales	Acidobacteriaceae (Subgroup 1)	Granulicella	-0.279321	0.0183248	*
ASV30402	Bacteria	Bacteroidota	Bacteroidia	Sphingobacteriales	CWT CU03-E12		-0.279321	0.0183248	*
ASV30403	Bacteria	Acidobacteriota	Acidobacteriae	Bryobacterales	Bryobacteraceae	Bryobacter	-0.279321	0.0183248	*
ASV30404	Bacteria	Proteobacteria	Gammaproteobacteria	Burkholderiales	Oxalobacteraceae	CM1G08	-0.279321	0.0183248	*
ASV17754	Bacteria	Bacteroidota	Bacteroidia	Sphingobacteriales	Sphingobacteriaceae	Mucilaginibacter	-0.279321	0.0183248	*
ASV18976	Bacteria	WPS-2					-0.279321	0.0183248	*
ASV31562	Bacteria	Chloroflexi	Ktedonobacteria	Ktedonobacterales	Ktedonobacteraceae	JG30a-KF-32	-0.279321	0.0183248	*
ASV31563	Bacteria	Actinobacteriota	Actinobacteria	Catenulisporales	Actinospicaceae	Actinospica	-0.279321	0.0183248	*
ASV31564	Bacteria	Chloroflexi	Ktedonobacteria	Ktedonobacterales	Ktedonobacteraceae	1921-02-01	-0.279321	0.0183248	*
ASV31565	Bacteria	Proteobacteria	Gammaproteobacteria	Legionellales	Legionellaceae	Legionella	-0.279321	0.0183248	*
ASV31566	Bacteria	Proteobacteria	Alphaproteobacteria	Rickettsiales	SM2D12		-0.279321	0.0183248	*
ASV31567	Bacteria	Armatimonadota	Armatimonadia	Armatimonadales			-0.279321	0.0183248	*
ASV31568	Bacteria	Bacteroidota	Bacteroidia	Sphingobacteriales	Sphingobacteriaceae	Mucilaginibacter	-0.279321	0.0183248	*
ASV17755	Bacteria	Bacteroidota	Bacteroidia	Sphingobacteriales	Sphingobacteriaceae	Mucilaginibacter	-0.279321	0.0183248	*
ASV32778	Bacteria	Verrucomicrobiota	Verrucomicrobiae	Methylacidiphilales	Methylacidiphilaceae		-0.279321	0.0183248	*
ASV32779	Bacteria	Acidobacteriota	Acidobacteriae	Acidobacteriales			-0.279321	0.0183248	*
ASV32780	Bacteria	Myxococcota	Polyangia	Polyangiales	Polyangiaceae	Minicystis	-0.279321	0.0183248	*
ASV32781	Bacteria	Acidobacteriota	Acidobacteriae	Acidobacteriales			-0.279321	0.0183248	*
ASV32782	Bacteria	Myxococcota	Polyangia	Polyangiales	Polyangiaceae	Pajaroellobacter	-0.279321	0.0183248	*
ASV32783	Bacteria	Patescibacteria	ABY1	Candidatus Magasanikbacteria			-0.279321	0.0183248	*
ASV32784	Bacteria	Bdellovibrionota	Oligoflexia	0319-6G20			-0.279321	0.0183248	*
ASV32785	Bacteria	Planctomycetota	Planctomycetes	Gemmatales	Gemmataceae		-0.279321	0.0183248	*
ASV32786	Bacteria	Acidobacteriota	Acidobacteriae	Solibacterales	Solibacteraceae	Candidatus Solibacter	-0.279321	0.0183248	*
ASV32787	Bacteria	Acidobacteriota	Acidobacteriae	Bryobacterales	Bryobacteraceae	Bryobacter	-0.279321	0.0183248	*
ASV32788	Bacteria	Actinobacteriota	Actinobacteria	Catenulisporales	Actinospicaceae	Actinospica	-0.279321	0.0183248	*
ASV34126	Bacteria	Planctomycetota	Planctomycetes	Isosphaerales	Isosphaeraceae		-0.279321	0.0183248	*
ASV34127	Bacteria	Acidobacteriota	Acidobacteriae	Acidobacteriales	Koribacteraceae	Candidatus Koribacter	-0.279321	0.0183248	*
ASV34128	Bacteria	Acidobacteriota	Acidobacteriae	Acidobacteriales			-0.279321	0.0183248	*
ASV34129	Bacteria	Verrucomicrobiota	Verrucomicrobiae	Methylacidiphilales	Methylacidiphilaceae		-0.279321	0.0183248	*
ASV34130	Bacteria	Acidobacteriota	Acidobacteriae	Bryobacterales	Bryobacteraceae	Bryobacter	-0.279321	0.0183248	*
ASV34131	Bacteria	Planctomycetota	Phycisphaerae	Tepidisphaerales	WD2101 soil group		-0.279321	0.0183248	*
ASV34132	Bacteria	Proteobacteria	Gammaproteobacteria	Diplorickettsiales	Diplorickettsiaceae		-0.279321	0.0183248	*
ASV34133	Bacteria	Verrucomicrobiota	Verrucomicrobiae	Methylacidiphilales	Methylacidiphilaceae		-0.279321	0.0183248	*
ASV34134	Bacteria	Bacteroidota	Bacteroidia	Sphingobacteriales	Sphingobacteriaceae	Mucilaginibacter	-0.279321	0.0183248	*
ASV34135	Bacteria	Actinobacteriota	Actinobacteria	Frankiales	Acidothermaceae	Acidothermus	-0.279321	0.0183248	*
ASV35613	Bacteria	Acidobacteriota	Acidobacteriae	Subgroup 2			-0.279321	0.0183248	*
ASV35614	Bacteria	Proteobacteria	Alphaproteobacteria	Acetobacterales	Acetobacteraceae	Acidocella	-0.279321	0.0183248	*
ASV35615	Bacteria	Planctomycetota	Planctomycetes	Isosphaerales	Isosphaeraceae		-0.279321	0.0183248	*
ASV35616	Bacteria	Bacteroidota	Bacteroidia	Sphingobacteriales	Sphingobacteriaceae	Mucilaginibacter	-0.279321	0.0183248	*
ASV35617	Bacteria	Verrucomicrobiota	Verrucomicrobiae	Opitutales	Opitutaceae		-0.279321	0.0183248	*
ASV35618	Bacteria	Armatimonadota	Chthonomonadetes	Chthonomonadales	Chthonomonadaceae	Chthonomonas	-0.279321	0.0183248	*
ASV35619	Bacteria	Actinobacteriota	Thermoleophilia	Solirubrobacterales	Solirubrobacteraceae	Conexibacter	-0.279321	0.0183248	*
ASV35620	Bacteria	Proteobacteria	Gammaproteobacteria	Legionellales	Legionellaceae	Legionella	-0.279321	0.0183248	*
ASV35621	Bacteria	Proteobacteria	Gammaproteobacteria			Candidatus Ovatusbacter	-0.279321	0.0183248	*
ASV35622	Bacteria	Acidobacteriota	Acidobacteriae	Acidobacteriales	Acidobacteriaceae (Subgroup 1)	Acidipila	-0.279321	0.0183248	*
ASV35623	Bacteria	Dependentiae	Babeliae	Babeliales	Vermiphilaceae		-0.279321	0.0183248	*
ASV35624	Bacteria	Actinobacteriota	Acidimicrobiia	IMCC26256			-0.279321	0.0183248	*
ASV31569	Bacteria	Proteobacteria	Gammaproteobacteria			Candidatus Berkiella	-0.279321	0.0183248	*
ASV37242	Bacteria	Verrucomicrobiota	Verrucomicrobiae	Pedosphaerales	Pedosphaeraceae		-0.279321	0.0183248	*
ASV37243	Bacteria	WPS-2					-0.279321	0.0183248	*
ASV37244	Bacteria	Verrucomicrobiota	Verrucomicrobiae	Pedosphaerales	Pedosphaeraceae		-0.279321	0.0183248	*
ASV37245	Bacteria	WPS-2					-0.279321	0.0183248	*
ASV37246	Bacteria	Chloroflexi	Ktedonobacteria	Ktedonobacterales	Ktedonobacteraceae	JG30a-KF-32	-0.279321	0.0183248	*
ASV37247	Bacteria	Bacteroidota	Bacteroidia	Chitinophagales	Chitinophagaceae	Heliimonas	-0.279321	0.0183248	*
ASV37248	Bacteria	Chloroflexi	Ktedonobacteria	Ktedonobacterales	Ktedonobacteraceae		-0.279321	0.0183248	*
ASV37249	Bacteria	Acidobacteriota	Acidobacteriae	Solibacterales	Solibacteraceae	Candidatus Solibacter	-0.279321	0.0183248	*
ASV37250	Bacteria	Chloroflexi	Ktedonobacteria	Ktedonobacterales	Ktedonobacteraceae	1921-03-01	-0.279321	0.0183248	*
ASV37251	Bacteria	Myxococcota	Polyangia	Polyangiales	Polyangiaceae	Pajaroellobacter	-0.279321	0.0183248	*
ASV37252	Bacteria	Acidobacteriota	Acidobacteriae	Bryobacterales	Bryobacteraceae	Bryobacter	-0.279321	0.0183248	*
ASV37253	Bacteria	Planctomycetota	vadinHA49				-0.279321	0.0183248	*
ASV37254	Bacteria	Bacteroidota	Bacteroidia	Chitinophagales	Chitinophagaceae	Edaphobaculum	-0.279321	0.0183248	*
ASV24208	Bacteria	Acidobacteriota	Acidobacteriae	Acidobacteriales	Acidobacteriaceae (Subgroup 1)	Granulicella	-0.279321	0.0183248	*
ASV28303	Bacteria	Verrucomicrobiota	Verrucomicrobiae	Methylacidiphilales	Methylacidiphilaceae		-0.279321	0.0183248	*
ASV38882	Bacteria	Verrucomicrobiota	Verrucomicrobiae	Methylacidiphilales	Methylacidiphilaceae		-0.279321	0.0183248	*
ASV38883	Bacteria	Proteobacteria	Gammaproteobacteria	Xanthomonadales	Xanthomonadaceae		-0.279321	0.0183248	*
ASV38884	Bacteria	Acidobacteriota	Acidobacteriae	Solibacterales	Solibacteraceae	Candidatus Solibacter	-0.279321	0.0183248	*
ASV38885	Bacteria	Verrucomicrobiota	Verrucomicrobiae	Chthoniobacterales	Chthoniobacteraceae	Candidatus Udaeobacter	-0.279321	0.0183248	*
ASV38886	Bacteria	Bdellovibrionota	Bdellovibrionia	Bdellovibrionales	Bdellovibrionaceae	Bdellovibrio	-0.279321	0.0183248	*
ASV38887	Bacteria	WPS-2					-0.279321	0.0183248	*
ASV38888	Bacteria	Proteobacteria	Gammaproteobacteria	Legionellales	Legionellaceae	Legionella	-0.279321	0.0183248	*
ASV38889	Bacteria	Planctomycetota	vadinHA49				-0.279321	0.0183248	*
ASV38890	Bacteria	Planctomycetota	Planctomycetes	Isosphaerales	Isosphaeraceae		-0.279321	0.0183248	*
ASV38891	Bacteria	Acidobacteriota	Acidobacteriae	Subgroup 2			-0.279321	0.0183248	*
ASV38892	Bacteria	Myxococcota	Polyangia	Polyangiales	Polyangiaceae	Pajaroellobacter	-0.279321	0.0183248	*
ASV38893	Bacteria	Actinobacteriota	Actinobacteria	Corynebacteriales	Mycobacteriaceae	Mycobacterium	-0.279321	0.0183248	*
ASV38894	Bacteria	Bacteroidota	Bacteroidia	Sphingobacteriales	Sphingobacteriaceae	Mucilaginibacter	-0.279321	0.0183248	*
ASV38895	Bacteria	Proteobacteria	Alphaproteobacteria	Caulobacterales	Caulobacteraceae		-0.279321	0.0183248	*
ASV38896	Bacteria	Verrucomicrobiota	Verrucomicrobiae	Methylacidiphilales	Methylacidiphilaceae		-0.279321	0.0183248	*
ASV38897	Bacteria	Bacteroidota	Bacteroidia	Sphingobacteriales	Sphingobacteriaceae	Mucilaginibacter	-0.279321	0.0183248	*
ASV38898	Bacteria	WPS-2					-0.279321	0.0183248	*
ASV24209	Bacteria	Proteobacteria	Gammaproteobacteria	Diplorickettsiales	Diplorickettsiaceae	Aquicella	-0.279321	0.0183248	*
ASV25713	Bacteria	Actinobacteriota	Actinobacteria	Catenulisporales	Actinospicaceae	Actinospica	-0.279321	0.0183248	*
ASV25714	Bacteria	Acidobacteriota	Acidobacteriae	Subgroup 2			-0.279321	0.0183248	*
ASV40682	Bacteria	Bdellovibrionota	Oligoflexia	0319-6G20			-0.279321	0.0183248	*
ASV40683	Bacteria	Acidobacteriota	Acidobacteriae	Acidobacteriales	Acidobacteriaceae (Subgroup 1)	Granulicella	-0.279321	0.0183248	*
ASV40684	Bacteria	Armatimonadota	Armatimonadia	Armatimonadales			-0.279321	0.0183248	*
ASV40685	Bacteria	Bacteroidota	Bacteroidia	Chitinophagales			-0.279321	0.0183248	*
ASV40686	Bacteria	Proteobacteria	Gammaproteobacteria			Candidatus Ovatusbacter	-0.279321	0.0183248	*
ASV40687	Bacteria	Bacteroidota	Bacteroidia	Chitinophagales	Chitinophagaceae	Edaphobaculum	-0.279321	0.0183248	*
ASV40688	Bacteria	Verrucomicrobiota	Verrucomicrobiae	Pedosphaerales	Pedosphaeraceae		-0.279321	0.0183248	*
ASV40689	Bacteria	Bdellovibrionota	Bdellovibrionia	Bdellovibrionales	Bdellovibrionaceae	Bdellovibrio	-0.279321	0.0183248	*
ASV40690	Bacteria	Verrucomicrobiota	Verrucomicrobiae	Methylacidiphilales	Methylacidiphilaceae		-0.279321	0.0183248	*
ASV40691	Bacteria	Verrucomicrobiota	Verrucomicrobiae	Methylacidiphilales	Methylacidiphilaceae		-0.279321	0.0183248	*
ASV40692	Bacteria	Bacteroidota	Bacteroidia	Chitinophagales	Chitinophagaceae	Edaphobaculum	-0.279321	0.0183248	*
ASV40693	Bacteria	Chloroflexi	Ktedonobacteria	Ktedonobacterales	Ktedonobacteraceae	JG30a-KF-32	-0.279321	0.0183248	*
ASV40694	Bacteria	Actinobacteriota	Thermoleophilia	Solirubrobacterales	Solirubrobacteraceae	Conexibacter	-0.279321	0.0183248	*
ASV40695	Bacteria	Proteobacteria	Gammaproteobacteria	Diplorickettsiales	Diplorickettsiaceae		-0.279321	0.0183248	*
ASV40696	Bacteria	Proteobacteria	Alphaproteobacteria	Caulobacterales	Caulobacteraceae		-0.279321	0.0183248	*
ASV40697	Bacteria	Proteobacteria	Gammaproteobacteria	Diplorickettsiales	Diplorickettsiaceae	Rickettsiella	-0.279321	0.0183248	*
ASV40698	Bacteria	Planctomycetota	Planctomycetes	Isosphaerales	Isosphaeraceae	Singulisphaera	-0.279321	0.0183248	*
ASV40699	Bacteria	Chloroflexi	Ktedonobacteria	B12-WMSP1			-0.279321	0.0183248	*
ASV40700	Bacteria	Bdellovibrionota	Bdellovibrionia	Bdellovibrionales	Bdellovibrionaceae	Bdellovibrio	-0.279321	0.0183248	*
ASV40701	Bacteria	Acidobacteriota	Acidobacteriae	Bryobacterales	Bryobacteraceae	Bryobacter	-0.279321	0.0183248	*
ASV40702	Bacteria	Acidobacteriota	Acidobacteriae	Acidobacteriales	Acidobacteriaceae (Subgroup 1)	Bryocella	-0.279321	0.0183248	*
ASV40703	Bacteria	Bacteroidota	Bacteroidia	Chitinophagales	Chitinophagaceae	Puia	-0.279321	0.0183248	*
ASV30405	Bacteria	WPS-2					-0.279321	0.0183248	*
ASV42696	Bacteria	Bdellovibrionota	Oligoflexia	0319-6G20			-0.279321	0.0183248	*
ASV42697	Bacteria	Verrucomicrobiota	Verrucomicrobiae	Methylacidiphilales	Methylacidiphilaceae		-0.279321	0.0183248	*
ASV42698	Bacteria	Bacteroidota	Bacteroidia	Sphingobacteriales	Sphingobacteriaceae	Mucilaginibacter	-0.279321	0.0183248	*
ASV42699	Bacteria	Patescibacteria	Saccharimonadia	Saccharimonadales			-0.279321	0.0183248	*
ASV42700	Bacteria	Patescibacteria	Saccharimonadia	Saccharimonadales	LWQ8		-0.279321	0.0183248	*
ASV42701	Bacteria	Actinobacteriota	Actinobacteria	Catenulisporales	Actinospicaceae	Actinospica	-0.279321	0.0183248	*
ASV42702	Bacteria	Proteobacteria	Gammaproteobacteria	Legionellales	Legionellaceae	Legionella	-0.279321	0.0183248	*
ASV42703	Bacteria	Proteobacteria	Gammaproteobacteria	Coxiellales	Coxiellaceae	Coxiella	-0.279321	0.0183248	*
ASV42704	Bacteria	Actinobacteriota	Actinobacteria	Catenulisporales	Actinospicaceae	Actinospica	-0.279321	0.0183248	*
ASV42705	Bacteria	Myxococcota	Myxococcia	Myxococcales	Anaeromyxobacteraceae	Anaeromyxobacter	-0.279321	0.0183248	*
ASV42706	Bacteria	Proteobacteria	Gammaproteobacteria	Legionellales	Legionellaceae	Legionella	-0.279321	0.0183248	*
ASV42707	Bacteria	Patescibacteria	Berkelbacteria				-0.279321	0.0183248	*
ASV42708	Bacteria	Proteobacteria	Gammaproteobacteria	JG36-TzT-191			-0.279321	0.0183248	*
ASV42709	Bacteria	Chloroflexi	Ktedonobacteria	Ktedonobacterales	Ktedonobacteraceae		-0.279321	0.0183248	*
ASV42710	Bacteria	Bdellovibrionota	Bdellovibrionia	Bdellovibrionales	Bdellovibrionaceae	Bdellovibrio	-0.279321	0.0183248	*
ASV42711	Bacteria	Chloroflexi	Ktedonobacteria	Ktedonobacterales	Ktedonobacteraceae	JG30a-KF-32	-0.279321	0.0183248	*
ASV35625	Bacteria	Acidobacteriota	Acidobacteriae	Acidobacteriales	Acidobacteriaceae (Subgroup 1)		-0.279321	0.0183248	*
ASV35626	Bacteria	Planctomycetota	Planctomycetes	Gemmatales	Gemmataceae		-0.279321	0.0183248	*
ASV44868	Bacteria	Bacteroidota	Bacteroidia	Sphingobacteriales	Sphingobacteriaceae	Mucilaginibacter	-0.279321	0.0183248	*
ASV44869	Bacteria	Actinobacteriota	Actinobacteria	Frankiales	Frankiaceae	Jatrophihabitans	-0.279321	0.0183248	*
ASV44870	Bacteria	Cyanobacteria	Cyanobacteriia	Chloroplast			-0.279321	0.0183248	*
ASV44871	Bacteria	Verrucomicrobiota	Verrucomicrobiae	Chthoniobacterales	Chthoniobacteraceae	Chthoniobacter	-0.279321	0.0183248	*
ASV44872	Bacteria	Bdellovibrionota	Oligoflexia	0319-6G20			-0.279321	0.0183248	*
ASV44873	Bacteria	Actinobacteriota	Thermoleophilia	Solirubrobacterales	Solirubrobacteraceae	Conexibacter	-0.279321	0.0183248	*
ASV44874	Bacteria	Bdellovibrionota	Bdellovibrionia	Bdellovibrionales	Bdellovibrionaceae	Bdellovibrio	-0.279321	0.0183248	*
ASV44875	Bacteria	Verrucomicrobiota	Chlamydiae	Chlamydiales	Parachlamydiaceae		-0.279321	0.0183248	*
ASV44876	Bacteria	Bdellovibrionota	Oligoflexia	0319-6G20			-0.279321	0.0183248	*
ASV44877	Bacteria	Proteobacteria	Gammaproteobacteria			Candidatus Ovatusbacter	-0.279321	0.0183248	*
ASV44878	Bacteria	Myxococcota	Polyangia	Polyangiales	Polyangiaceae	Pajaroellobacter	-0.279321	0.0183248	*
ASV44879	Bacteria	Armatimonadota	Armatimonadia	Armatimonadales			-0.279321	0.0183248	*
ASV44880	Bacteria	Proteobacteria	Alphaproteobacteria	Acetobacterales	Acetobacteraceae	Acidiphilium	-0.279321	0.0183248	*
ASV44881	Bacteria	WPS-2					-0.279321	0.0183248	*
ASV44882	Bacteria	Verrucomicrobiota	Chlamydiae	Chlamydiales	Chlamydiaceae		-0.279321	0.0183248	*
ASV44883	Bacteria	Acidobacteriota	Acidobacteriae	Acidobacteriales	Acidobacteriaceae (Subgroup 1)	Granulicella	-0.279321	0.0183248	*
ASV44884	Bacteria	Bdellovibrionota	Oligoflexia	0319-6G20			-0.279321	0.0183248	*
ASV17757	Bacteria	Bacteroidota	Bacteroidia	Sphingobacteriales	Sphingobacteriaceae	Mucilaginibacter	-0.279321	0.0183248	*
ASV22196	Bacteria	Proteobacteria	Gammaproteobacteria	JG36-TzT-191			-0.279321	0.0183248	*
ASV47103	Bacteria	Bacteroidota	Bacteroidia	Chitinophagales	Chitinophagaceae	Edaphobaculum	-0.279321	0.0183248	*
ASV47104	Bacteria	Verrucomicrobiota	Chlamydiae	Chlamydiales	cvE6		-0.279321	0.0183248	*
ASV47105	Bacteria	Verrucomicrobiota	Verrucomicrobiae	Pedosphaerales	Pedosphaeraceae	Pedosphaera	-0.279321	0.0183248	*
ASV47106	Bacteria	Chloroflexi	Ktedonobacteria	Ktedonobacterales	Ktedonobacteraceae		-0.279321	0.0183248	*
ASV47107	Bacteria	Chloroflexi	Ktedonobacteria	Ktedonobacterales	Ktedonobacteraceae		-0.279321	0.0183248	*
ASV47108	Bacteria	Acidobacteriota	Acidobacteriae	Acidobacteriales	Acidobacteriaceae (Subgroup 1)	Granulicella	-0.279321	0.0183248	*
ASV47109	Bacteria	Verrucomicrobiota	Verrucomicrobiae	Opitutales	Opitutaceae		-0.279321	0.0183248	*
ASV47110	Bacteria	Proteobacteria	Gammaproteobacteria	Diplorickettsiales	Diplorickettsiaceae		-0.279321	0.0183248	*
ASV47111	Bacteria	Planctomycetota	Planctomycetes	Isosphaerales	Isosphaeraceae	Aquisphaera	-0.279321	0.0183248	*
ASV47112	Bacteria	Actinobacteriota	Actinobacteria	Frankiales	Acidothermaceae	Acidothermus	-0.279321	0.0183248	*
ASV47113	Bacteria	Dependentiae	Babeliae	Babeliales	Vermiphilaceae		-0.279321	0.0183248	*
ASV47114	Bacteria	Verrucomicrobiota	Verrucomicrobiae	Pedosphaerales	Pedosphaeraceae		-0.279321	0.0183248	*
ASV47115	Bacteria	Verrucomicrobiota	Chlamydiae	Chlamydiales	Chlamydiaceae		-0.279321	0.0183248	*
ASV47116	Bacteria						-0.279321	0.0183248	*
ASV47117	Bacteria	WPS-2					-0.279321	0.0183248	*
ASV47118	Bacteria	Bacteroidota	Bacteroidia	Chitinophagales	Chitinophagaceae	Edaphobaculum	-0.279321	0.0183248	*
ASV47119	Bacteria	Proteobacteria	Gammaproteobacteria	Burkholderiales	Burkholderiaceae		-0.279321	0.0183248	*
ASV47120	Bacteria	Bacteroidota	Bacteroidia	Chitinophagales			-0.279321	0.0183248	*
ASV49533	Bacteria	Verrucomicrobiota	Verrucomicrobiae	Chthoniobacterales	Chthoniobacteraceae	Chthoniobacter	-0.279321	0.0183248	*
ASV49534	Bacteria	WPS-2					-0.279321	0.0183248	*
ASV49535	Bacteria	Verrucomicrobiota	Chlamydiae	Chlamydiales	Chlamydiaceae		-0.279321	0.0183248	*
ASV49536	Bacteria	Armatimonadota	Fimbriimonadia	Fimbriimonadales	Fimbriimonadaceae		-0.279321	0.0183248	*
ASV49537	Bacteria	Verrucomicrobiota	Verrucomicrobiae	Opitutales	Opitutaceae	Opitutus	-0.279321	0.0183248	*
ASV49538	Bacteria	Proteobacteria	Alphaproteobacteria	Rickettsiales	SM2D12		-0.279321	0.0183248	*
ASV49539	Bacteria	Bdellovibrionota	Oligoflexia	0319-6G20			-0.279321	0.0183248	*
ASV49540	Bacteria	Proteobacteria	Gammaproteobacteria	Diplorickettsiales	Diplorickettsiaceae		-0.279321	0.0183248	*
ASV49541	Bacteria	Bacteroidota	Bacteroidia	Chitinophagales	Chitinophagaceae		-0.279321	0.0183248	*
ASV49542	Bacteria	Bdellovibrionota	Oligoflexia	0319-6G20			-0.279321	0.0183248	*
ASV49543	Bacteria	Proteobacteria	Gammaproteobacteria	Beggiatoales	Beggiatoaceae		-0.279321	0.0183248	*
ASV49544	Bacteria	Verrucomicrobiota	Verrucomicrobiae	Chthoniobacterales	Chthoniobacteraceae	Chthoniobacter	-0.279321	0.0183248	*
ASV49545	Bacteria	Armatimonadota	Chthonomonadetes	Chthonomonadales	Chthonomonadaceae	Chthonomonas	-0.279321	0.0183248	*
ASV49546	Bacteria	Proteobacteria	Gammaproteobacteria	Diplorickettsiales	Diplorickettsiaceae	Aquicella	-0.279321	0.0183248	*
ASV49547	Bacteria	Proteobacteria	Gammaproteobacteria	Diplorickettsiales	Diplorickettsiaceae		-0.279321	0.0183248	*
ASV49548	Bacteria	Verrucomicrobiota	Verrucomicrobiae	Methylacidiphilales	Methylacidiphilaceae		-0.279321	0.0183248	*
ASV49549	Bacteria	Verrucomicrobiota	Verrucomicrobiae	Methylacidiphilales	Methylacidiphilaceae		-0.279321	0.0183248	*
ASV49550	Bacteria	Proteobacteria	Gammaproteobacteria	Legionellales	Legionellaceae	Legionella	-0.279321	0.0183248	*
ASV49551	Bacteria	Planctomycetota	Planctomycetes	Gemmatales	Gemmataceae		-0.279321	0.0183248	*
ASV49552	Bacteria	Verrucomicrobiota	Verrucomicrobiae	Methylacidiphilales	Methylacidiphilaceae		-0.279321	0.0183248	*
ASV49553	Bacteria	Acidobacteriota	Acidobacteriae	Solibacterales	Solibacteraceae	Candidatus Solibacter	-0.279321	0.0183248	*
ASV40704	Bacteria	Bdellovibrionota	Oligoflexia	Oligoflexales			-0.279321	0.0183248	*
ASV52054	Bacteria	Verrucomicrobiota	Verrucomicrobiae	Chthoniobacterales	Chthoniobacteraceae	Chthoniobacter	-0.279321	0.0183248	*
ASV52055	Bacteria	Proteobacteria	Gammaproteobacteria	Legionellales	Legionellaceae	Legionella	-0.279321	0.0183248	*
ASV52056	Bacteria	Bacteroidota	Bacteroidia	Sphingobacteriales	Sphingobacteriaceae	Mucilaginibacter	-0.279321	0.0183248	*
ASV52057	Bacteria	Proteobacteria	Gammaproteobacteria	Legionellales	Legionellaceae	Legionella	-0.279321	0.0183248	*
ASV52058	Bacteria	Proteobacteria	Gammaproteobacteria	Diplorickettsiales	Diplorickettsiaceae		-0.279321	0.0183248	*
ASV52059	Bacteria	Proteobacteria	Gammaproteobacteria	I3A			-0.279321	0.0183248	*
ASV52060	Bacteria	Proteobacteria	Gammaproteobacteria			Candidatus Berkiella	-0.279321	0.0183248	*
ASV52061	Bacteria	Verrucomicrobiota	Chlamydiae	Chlamydiales	Parachlamydiaceae	Neochlamydia	-0.279321	0.0183248	*
ASV52062	Bacteria	Proteobacteria	Gammaproteobacteria	Legionellales	Legionellaceae	Legionella	-0.279321	0.0183248	*
ASV52063	Bacteria	Chloroflexi	Ktedonobacteria	Ktedonobacterales	Ktedonobacteraceae		-0.279321	0.0183248	*
ASV52064	Bacteria	Proteobacteria	Gammaproteobacteria	Diplorickettsiales	Diplorickettsiaceae		-0.279321	0.0183248	*
ASV52065	Bacteria	Proteobacteria	Alphaproteobacteria	Rhodospirillales			-0.279321	0.0183248	*
ASV52066	Bacteria	Chloroflexi	Ktedonobacteria	Ktedonobacterales	Ktedonobacteraceae	1921-02-01	-0.279321	0.0183248	*
ASV52067	Bacteria	Planctomycetota	Planctomycetes	Gemmatales	Gemmataceae		-0.279321	0.0183248	*
ASV52068	Bacteria	Dependentiae	Babeliae	Babeliales	UBA12409		-0.279321	0.0183248	*
ASV52069	Bacteria	Chloroflexi	Ktedonobacteria	Ktedonobacterales	Ktedonobacteraceae	HSB OF53-F07	-0.279321	0.0183248	*
ASV52070	Bacteria	Chloroflexi	Ktedonobacteria	Ktedonobacterales	Ktedonobacteraceae		-0.279321	0.0183248	*
ASV52071	Bacteria	Patescibacteria	Saccharimonadia	Saccharimonadales	LWQ8		-0.279321	0.0183248	*
ASV52072	Bacteria	Proteobacteria	Alphaproteobacteria	Elsterales			-0.279321	0.0183248	*
ASV52073	Bacteria	Proteobacteria	Gammaproteobacteria	Diplorickettsiales	Diplorickettsiaceae	Aquicella	-0.279321	0.0183248	*
ASV52074	Bacteria	Chloroflexi	Ktedonobacteria	Ktedonobacterales	Ktedonobacteraceae		-0.279321	0.0183248	*
ASV52075	Bacteria	Proteobacteria	Alphaproteobacteria	Rhodospirillales			-0.279321	0.0183248	*
ASV52076	Bacteria	Chloroflexi	Ktedonobacteria	Ktedonobacterales	Ktedonobacteraceae		-0.279321	0.0183248	*
ASV52077	Bacteria	Bacteroidota	Bacteroidia	Sphingobacteriales	Sphingobacteriaceae	Mucilaginibacter	-0.279321	0.0183248	*
ASV22197	Bacteria	Verrucomicrobiota	Chlamydiae	Chlamydiales	Parachlamydiaceae		-0.279321	0.0183248	*
ASV38900	Bacteria	Bdellovibrionota	Bdellovibrionia	Bdellovibrionales	Bdellovibrionaceae	Bdellovibrio	-0.279321	0.0183248	*
ASV54711	Bacteria	Bdellovibrionota	Oligoflexia	Oligoflexales			-0.279321	0.0183248	*
ASV54712	Bacteria	Proteobacteria	Alphaproteobacteria	Paracaedibacterales	Paracaedibacteraceae	Candidatus Captivus	-0.279321	0.0183248	*
ASV54713	Bacteria	Bdellovibrionota	Oligoflexia	0319-6G20			-0.279321	0.0183248	*
ASV54714	Bacteria	Patescibacteria	Saccharimonadia	Saccharimonadales			-0.279321	0.0183248	*
ASV54715	Bacteria	Myxococcota	Polyangia	Haliangiales	Haliangiaceae	Haliangium	-0.279321	0.0183248	*
ASV54716	Bacteria	Chloroflexi	Ktedonobacteria	Ktedonobacterales	Ktedonobacteraceae		-0.279321	0.0183248	*
ASV54717	Bacteria	Proteobacteria	Gammaproteobacteria			Candidatus Ovatusbacter	-0.279321	0.0183248	*
ASV54718	Bacteria	Verrucomicrobiota	Chlamydiae	Chlamydiales	Parachlamydiaceae		-0.279321	0.0183248	*
ASV54719	Bacteria	Bdellovibrionota	Oligoflexia	0319-6G20			-0.279321	0.0183248	*
ASV54720	Bacteria	Planctomycetota	vadinHA49				-0.279321	0.0183248	*
ASV54721	Bacteria	Proteobacteria	Gammaproteobacteria	Coxiellales	Coxiellaceae	Coxiella	-0.279321	0.0183248	*
ASV54722	Bacteria	Proteobacteria	Alphaproteobacteria	Elsterales			-0.279321	0.0183248	*
ASV54723	Bacteria	Verrucomicrobiota	Chlamydiae	Chlamydiales	Parachlamydiaceae	Neochlamydia	-0.279321	0.0183248	*
ASV54724	Bacteria	Myxococcota	Myxococcia	Myxococcales	Myxococcaceae		-0.279321	0.0183248	*
ASV54725	Bacteria	Proteobacteria	Gammaproteobacteria	Coxiellales	Coxiellaceae	Coxiella	-0.279321	0.0183248	*
ASV54726	Bacteria	Proteobacteria	Gammaproteobacteria	Diplorickettsiales	Diplorickettsiaceae		-0.279321	0.0183248	*
ASV54727	Bacteria	Firmicutes	Bacilli	Paenibacillales	Paenibacillaceae	Paenibacillus	-0.279321	0.0183248	*
ASV54728	Bacteria	Proteobacteria	Gammaproteobacteria	Legionellales	Legionellaceae	Legionella	-0.279321	0.0183248	*
ASV54729	Bacteria	Proteobacteria	Gammaproteobacteria				-0.279321	0.0183248	*
ASV54730	Bacteria	Verrucomicrobiota	Verrucomicrobiae	Methylacidiphilales	Methylacidiphilaceae		-0.279321	0.0183248	*
ASV54731	Bacteria	WPS-2					-0.279321	0.0183248	*
ASV15990	Bacteria	Proteobacteria	Alphaproteobacteria	Elsterales			-0.279264	0.0183499	*
ASV2786	Bacteria	Proteobacteria	Alphaproteobacteria	Acetobacterales	Acetobacteraceae	Acidicaldus	-0.279169	0.0183911	*
ASV715	Bacteria	Proteobacteria	Gammaproteobacteria	Burkholderiales	Burkholderiaceae	Burkholderia-Caballeronia-Paraburkholderia	-0.279032	0.018451	*
ASV35607	Bacteria	Patescibacteria	Saccharimonadia	Saccharimonadales	Saccharimonadaceae	TM7a	-0.278793	0.0185555	*
ASV3093	Bacteria	Acidobacteriota	Acidobacteriae	Acidobacteriales	Acidobacteriaceae (Subgroup 1)	Granulicella	-0.278636	0.0186246	*
ASV38899	Bacteria	Armatimonadota	Armatimonadia	Armatimonadales			-0.278391	0.0187327	*
ASV7759	Bacteria	Proteobacteria	Alphaproteobacteria	Rhizobiales	KF-JG30-B3		-0.27823	0.0188044	*
ASV8270	Bacteria	Bacteroidota	Bacteroidia	Cytophagales	Cytophagaceae	Cytophaga	-0.278059	0.0188802	*
ASV1924	Bacteria	Proteobacteria	Alphaproteobacteria	Acetobacterales	Acetobacteraceae	Rhodopila	-0.27804	0.0188889	*
ASV6160	Bacteria	Acidobacteriota	Acidobacteriae	Bryobacterales	Bryobacteraceae	Bryobacter	-0.277966	0.0189219	*
ASV1882	Bacteria	Acidobacteriota	Acidobacteriae	Solibacterales	Solibacteraceae	Candidatus Solibacter	-0.277833	0.0189811	*
ASV24882	Bacteria	Planctomycetota	Phycisphaerae	Tepidisphaerales	WD2101 soil group		-0.277659	0.0190591	*
ASV14407	Bacteria	Proteobacteria	Alphaproteobacteria	Elsterales			-0.277634	0.0190706	*
ASV14563	Bacteria	Actinobacteriota	Thermoleophilia	Solirubrobacterales	Solirubrobacteraceae	Conexibacter	-0.277614	0.0190798	*
ASV208	Bacteria	Actinobacteriota	Actinobacteria	Corynebacteriales	Mycobacteriaceae	Mycobacterium	-0.277554	0.0191066	*
ASV12352	Bacteria	Cyanobacteria	Cyanobacteriia	Chloroplast			-0.277538	0.0191139	*
ASV13494	Bacteria	Dependentiae	Babeliae	Babeliales	UBA12409		-0.277376	0.0191869	*
ASV16020	Bacteria	Planctomycetota	Planctomycetes	Gemmatales	Gemmataceae		-0.277283	0.0192288	*
ASV3579	Bacteria	Acidobacteriota	Acidobacteriae	Bryobacterales	Bryobacteraceae	Bryobacter	-0.277081	0.0193208	*
ASV10357	Bacteria	Proteobacteria	Gammaproteobacteria	Burkholderiales	Comamonadaceae	Leptothrix	-0.276878	0.0194132	*
ASV23508	Bacteria	Bdellovibrionota	Oligoflexia	0319-6G20			-0.276734	0.0194789	*
ASV18954	Bacteria	Armatimonadota	Armatimonadia	Armatimonadales			-0.276591	0.0195443	*
ASV24190	Bacteria	Cyanobacteria	Cyanobacteriia	Chloroplast			-0.276549	0.0195635	*
ASV34376	Bacteria	Chloroflexi	Ktedonobacteria	C0119			-0.276502	0.0195854	*
ASV38876	Bacteria	Gemmatimonadota	Gemmatimonadetes	Gemmatimonadales	Gemmatimonadaceae		-0.2765	0.0195864	*
ASV1807	Bacteria	Proteobacteria	Alphaproteobacteria	Acetobacterales	Acetobacteraceae		-0.276433	0.0196172	*
ASV235	Bacteria	Proteobacteria	Alphaproteobacteria	Acetobacterales	Acetobacteraceae		-0.276371	0.0196457	*
ASV680	Bacteria	Proteobacteria	Alphaproteobacteria	Rhizobiales	Xanthobacteraceae		-0.276346	0.0196573	*
ASV20446	Bacteria	Myxococcota	Myxococcia	Myxococcales	Anaeromyxobacteraceae	Anaeromyxobacter	-0.276233	0.0197092	*
ASV14625	Bacteria	Proteobacteria	Alphaproteobacteria	Dongiales	Dongiaceae	Dongia	-0.276217	0.0197169	*
ASV1687	Bacteria	Proteobacteria	Alphaproteobacteria	Acetobacterales	Acetobacteraceae		-0.276113	0.019765	*
ASV1454	Bacteria	Actinobacteriota	Actinobacteria	Frankiales	Frankiaceae	Jatrophihabitans	-0.275828	0.0198975	*
ASV12349	Bacteria	Proteobacteria	Gammaproteobacteria	KI89A clade			-0.275735	0.019941	*
ASV2005	Bacteria	Proteobacteria	Alphaproteobacteria	Rhizobiales	Xanthobacteraceae		-0.275624	0.0199925	*
ASV16017	Bacteria	Bacteroidota	Bacteroidia	Sphingobacteriales	Sphingobacteriaceae	Mucilaginibacter	-0.27539	0.0201027	*
ASV4085	Bacteria	Actinobacteriota	Actinobacteria	Frankiales	Acidothermaceae	Acidothermus	-0.275079	0.0202493	*
ASV9932	Bacteria	Acidobacteriota	Acidobacteriae	Acidobacteriales	Acidobacteriaceae (Subgroup 1)	Acidipila	-0.274847	0.0203593	*
ASV2897	Bacteria	Proteobacteria	Alphaproteobacteria	Acetobacterales	Acetobacteraceae		-0.274834	0.0203654	*
ASV8371	Bacteria	Bacteroidota	Kapabacteria	Kapabacteriales			-0.274184	0.0206762	*
ASV12186	Bacteria	Proteobacteria	Alphaproteobacteria	Acetobacterales	Acetobacteraceae	Acidiphilium	-0.274108	0.020713	*
ASV17005	Bacteria	Proteobacteria	Alphaproteobacteria	Rhizobiales	Rhodomicrobiaceae	Rhodomicrobium	-0.273918	0.0208051	*
ASV14319	Bacteria	Proteobacteria	Gammaproteobacteria	Burkholderiales	Comamonadaceae	Rhizobacter	-0.273642	0.0209391	*
ASV889	Bacteria	Actinobacteriota	Actinobacteria	Frankiales	Acidothermaceae	Acidothermus	-0.273448	0.0210334	*
ASV649	Bacteria	Proteobacteria	Alphaproteobacteria	Rhizobiales	Xanthobacteraceae		-0.273367	0.0210732	*
ASV3726	Bacteria	Acidobacteriota	Acidobacteriae	Acidobacteriales			-0.272986	0.0212605	*
ASV1092	Bacteria	Verrucomicrobiota	Verrucomicrobiae	Chthoniobacterales	Chthoniobacteraceae	Candidatus Udaeobacter	-0.272977	0.021265	*
ASV719	Bacteria	Proteobacteria	Alphaproteobacteria	Acetobacterales	Acetobacteraceae		-0.272817	0.0213441	*
ASV17995	Bacteria	Myxococcota	Polyangia	Polyangiales	Polyangiaceae	Pajaroellobacter	-0.272697	0.0214031	*
ASV599	Bacteria	Proteobacteria	Alphaproteobacteria	Sphingomonadales	Sphingomonadaceae	Ellin6055	-0.27247	0.0215162	*
ASV7428	Bacteria	Acidobacteriota	Acidobacteriae	Acidobacteriales	Acidobacteriaceae (Subgroup 1)	Acidicapsa	-0.272444	0.0215292	*
ASV3057	Bacteria	Bacteroidota	Bacteroidia	Sphingobacteriales	Sphingobacteriaceae	Mucilaginibacter	-0.272267	0.0216178	*
ASV3485	Bacteria	Myxococcota	Polyangia	Haliangiales	Haliangiaceae	Haliangium	-0.272072	0.0217153	*
ASV13756	Bacteria	Chloroflexi	Dehalococcoidia	S085			-0.272057	0.0217229	*
ASV8989	Bacteria	Bacteroidota	Bacteroidia	Chitinophagales	37-13		-0.271918	0.0217928	*
ASV11278	Bacteria	Planctomycetota	Planctomycetes	Gemmatales	Gemmataceae		-0.271573	0.021967	*
ASV6347	Bacteria	Actinobacteriota	Actinobacteria	Frankiales	Acidothermaceae	Acidothermus	-0.271323	0.0220942	*
ASV1609	Bacteria	Firmicutes	Bacilli	Bacillales	Bacillaceae	Bacillus	-0.27128	0.0221164	*
ASV981	Bacteria	Actinobacteriota	Actinobacteria	Frankiales	Acidothermaceae	Acidothermus	-0.271168	0.0221732	*
ASV410	Bacteria	Acidobacteriota	Acidobacteriae	Subgroup 2			-0.270875	0.0223233	*
ASV19399	Bacteria	Myxococcota	Polyangia	Blfdi19			-0.270649	0.0224401	*
ASV2464	Bacteria	Proteobacteria	Gammaproteobacteria	Xanthomonadales	Rhodanobacteraceae	Dokdonella	-0.270621	0.0224547	*
ASV40677	Bacteria	Verrucomicrobiota	Verrucomicrobiae	Methylacidiphilales	Methylacidiphilaceae		-0.270534	0.0224997	*
ASV6468	Bacteria	Acidobacteriota	Acidobacteriae	Acidobacteriales	Acidobacteriaceae (Subgroup 1)	Occallatibacter	-0.270529	0.022502	*
ASV15602	Bacteria	Myxococcota	Polyangia	Polyangiales	Polyangiaceae	Pajaroellobacter	-0.270412	0.0225626	*
ASV5556	Bacteria	Chloroflexi	Chloroflexia	Elev-1554			-0.270342	0.022599	*
ASV23510	Bacteria	Planctomycetota	vadinHA49				-0.270335	0.0226028	*
ASV3133	Bacteria	Actinobacteriota	Acidimicrobiia	Microtrichales	Ilumatobacteraceae	CL500-29 marine group	-0.270325	0.0226079	*
ASV6234	Bacteria	Planctomycetota	Planctomycetes	Isosphaerales	Isosphaeraceae	Candidatus Nostocoida	-0.27025	0.0226467	*
ASV9694	Bacteria	Verrucomicrobiota	Verrucomicrobiae	Methylacidiphilales	Methylacidiphilaceae		-0.270208	0.0226688	*
ASV19509	Bacteria	Myxococcota	Polyangia	Polyangiales	Sandaracinaceae		-0.270082	0.0227344	*
ASV4205	Bacteria	Proteobacteria	Alphaproteobacteria	Rhizobiales	Xanthobacteraceae		-0.270021	0.0227665	*
ASV6705	Bacteria	Verrucomicrobiota	Verrucomicrobiae	Chthoniobacterales	Chthoniobacteraceae	Chthoniobacter	-0.269843	0.0228594	*
ASV2060	Bacteria	Acidobacteriota	Acidobacteriae	Solibacterales	Solibacteraceae	Candidatus Solibacter	-0.269773	0.0228966	*
ASV1344	Bacteria	Firmicutes	Bacilli	Paenibacillales	Paenibacillaceae	Paenibacillus	-0.269711	0.0229287	*
ASV5520	Bacteria	Dependentiae	Babeliae	Babeliales	Vermiphilaceae		-0.269648	0.0229622	*
ASV3238	Bacteria	Proteobacteria	Alphaproteobacteria	Caulobacterales	Caulobacteraceae		-0.269383	0.0231021	*
ASV9805	Bacteria	Actinobacteriota	Actinobacteria	Corynebacteriales	Mycobacteriaceae	Mycobacterium	-0.269364	0.0231121	*
ASV13275	Bacteria	Bacteroidota	Bacteroidia	Sphingobacteriales	Sphingobacteriaceae	Mucilaginibacter	-0.269268	0.0231628	*
ASV8913	Bacteria	Acidobacteriota	Acidobacteriae	Subgroup 2			-0.268957	0.0233283	*
ASV2061	Bacteria	Bacteroidota	Bacteroidia	Chitinophagales	Chitinophagaceae	Puia	-0.268942	0.0233366	*
ASV12454	Bacteria	Actinobacteriota	Thermoleophilia	Solirubrobacterales	Solirubrobacteraceae	Conexibacter	-0.268743	0.0234429	*
ASV1659	Bacteria	Acidobacteriota	Acidobacteriae	Acidobacteriales			-0.268632	0.0235027	*
ASV15770	Bacteria	Proteobacteria	Alphaproteobacteria	Elsterales			-0.268394	0.0236304	*
ASV37414	Bacteria	Patescibacteria	Saccharimonadia	Saccharimonadales			-0.268394	0.0236304	*
ASV31570	Bacteria	Bacteroidota	Bacteroidia	Chitinophagales	Chitinophagaceae	Edaphobaculum	-0.268391	0.023632	*
ASV6770	Bacteria	Planctomycetota	Planctomycetes	Isosphaerales	Isosphaeraceae	Tundrisphaera	-0.268046	0.0238193	*
ASV6075	Bacteria	Bacteroidota	Bacteroidia	Chitinophagales	Chitinophagaceae	Puia	-0.267883	0.0239079	*
ASV9707	Bacteria	Actinobacteriota	Actinobacteria	Pseudonocardiales	Pseudonocardiaceae	Longimycelium	-0.26782	0.0239422	*
ASV11684	Bacteria	Planctomycetota	Planctomycetes	Isosphaerales	Isosphaeraceae	Aquisphaera	-0.267509	0.0241125	*
ASV17763	Bacteria	Acidobacteriota	Blastocatellia	Blastocatellales	Blastocatellaceae	JGI 0001001-H03	-0.267347	0.0242015	*
ASV6718	Bacteria	Patescibacteria	Saccharimonadia	Saccharimonadales	LWQ8		-0.267158	0.0243057	*
ASV12926	Bacteria	Verrucomicrobiota	Verrucomicrobiae	Methylacidiphilales	Methylacidiphilaceae		-0.266726	0.0245456	*
ASV622	Bacteria	Proteobacteria	Alphaproteobacteria	Rhizobiales	Rhizobiaceae	Allorhizobium-Neorhizobium-Pararhizobium-Rhizobium	-0.266258	0.0248074	*
ASV5522	Bacteria	Bacteroidota	Bacteroidia	Chitinophagales	Chitinophagaceae	Puia	-0.266072	0.024912	*
ASV14396	Bacteria	Verrucomicrobiota	Verrucomicrobiae	Pedosphaerales	Pedosphaeraceae	Ellin516	-0.265741	0.0250994	*
ASV44010	Bacteria	Firmicutes	Symbiobacteriia	Symbiobacteriales	Symbiobacteraceae	Symbiobacterium	-0.265734	0.0251033	*
ASV6556	Bacteria	Bdellovibrionota	Bdellovibrionia	Bdellovibrionales	Bdellovibrionaceae	Bdellovibrio	-0.265541	0.0252136	*
ASV7230	Bacteria	Chloroflexi	Anaerolineae	SBR1031	A4b		-0.265518	0.0252264	*
ASV21025	Bacteria	Verrucomicrobiota	Chlamydiae	Chlamydiales	Parachlamydiaceae	Neochlamydia	-0.265146	0.0254392	*
ASV279	Bacteria	Proteobacteria	Alphaproteobacteria	Rhizobiales	Xanthobacteraceae	Rhodoplanes	-0.264885	0.0255897	*
ASV8208	Bacteria	Actinobacteriota	Thermoleophilia	Gaiellales			-0.264774	0.025654	*
ASV1872	Bacteria	Actinobacteriota	Thermoleophilia	Solirubrobacterales	67-14		-0.264761	0.0256616	*
ASV31778	Bacteria	Bdellovibrionota	Bdellovibrionia	Bdellovibrionales	Bdellovibrionaceae	Bdellovibrio	-0.264674	0.0257117	*
ASV37255	Bacteria	Armatimonadota	Armatimonadia	Armatimonadales			-0.264445	0.0258451	*
ASV2335	Bacteria	Proteobacteria	Alphaproteobacteria	Reyranellales	Reyranellaceae	Reyranella	-0.264427	0.0258551	*
ASV11841	Bacteria	Actinobacteriota	Actinobacteria	Corynebacteriales	Mycobacteriaceae	Mycobacterium	-0.264285	0.0259378	*
ASV6353	Bacteria	Actinobacteriota	Actinobacteria	Frankiales	Frankiaceae	Jatrophihabitans	-0.263954	0.026132	*
ASV3198	Bacteria	Bacteroidota	Bacteroidia	Chitinophagales	Chitinophagaceae	Puia	-0.263745	0.0262549	*
ASV33628	Bacteria	Myxococcota	Polyangia	Polyangiales	BIrii41		-0.263741	0.0262571	*
ASV8043	Bacteria	Gemmatimonadota	Gemmatimonadetes	Gemmatimonadales	Gemmatimonadaceae	Gemmatimonas	-0.263343	0.0264933	*
ASV3598	Bacteria	Actinobacteriota	Actinobacteria	Micromonosporales	Micromonosporaceae	Luedemannella	-0.263188	0.0265851	*
ASV2982	Bacteria	Firmicutes	Bacilli	Paenibacillales	Paenibacillaceae	Cohnella	-0.263188	0.0265854	*
ASV25676	Bacteria	Bacteroidota	Bacteroidia	Sphingobacteriales	Sphingobacteriaceae	Mucilaginibacter	-0.263003	0.0266956	*
ASV13537	Bacteria	Proteobacteria	Gammaproteobacteria	Burkholderiales	Oxalobacteraceae	Massilia	-0.262992	0.0267026	*
ASV17803	Bacteria	Actinobacteriota	Actinobacteria	Corynebacteriales			-0.262974	0.0267133	*
ASV4544	Bacteria	Verrucomicrobiota	Verrucomicrobiae	Chthoniobacterales	Chthoniobacteraceae	Chthoniobacter	-0.26294	0.0267334	*
ASV7776	Bacteria	Acidobacteriota	Acidobacteriae	Solibacterales	Solibacteraceae	Candidatus Solibacter	-0.262707	0.0268732	*
ASV22592	Bacteria	Proteobacteria	Gammaproteobacteria			Acidibacter	-0.262676	0.0268922	*
ASV10442	Bacteria	Acidobacteriota	Acidobacteriae	Bryobacterales	Bryobacteraceae	Bryobacter	-0.262475	0.0270135	*
ASV7842	Bacteria	Proteobacteria	Alphaproteobacteria	Elsterales	URHD0088		-0.262473	0.0270146	*
ASV6810	Bacteria	Actinobacteriota	Thermoleophilia	Gaiellales			-0.262217	0.0271698	*
ASV6456	Bacteria	Proteobacteria	Gammaproteobacteria	Steroidobacterales	Steroidobacteraceae	Steroidobacter	-0.262122	0.0272276	*
ASV23507	Bacteria	Planctomycetota	Phycisphaerae	Tepidisphaerales	WD2101 soil group		-0.26208	0.027253	*
ASV6862	Bacteria	Proteobacteria	Gammaproteobacteria	Burkholderiales	Comamonadaceae	Rhizobacter	-0.262071	0.0272584	*
ASV12445	Bacteria	Bacteroidota	Bacteroidia	Chitinophagales	Chitinophagaceae	Puia	-0.262066	0.0272616	*
ASV4308	Bacteria	Actinobacteriota	Actinobacteria	Frankiales	Acidothermaceae	Acidothermus	-0.261835	0.0274023	*
ASV655	Bacteria	Acidobacteriota	Acidobacteriae	Acidobacteriales	Acidobacteriaceae (Subgroup 1)	Granulicella	-0.261678	0.0274985	*
ASV8597	Bacteria	Chloroflexi	TK10				-0.261431	0.0276506	*
ASV7392	Bacteria	Bacteroidota	Bacteroidia	Chitinophagales	Chitinophagaceae	Ferruginibacter	-0.261116	0.027845	*
ASV3443	Bacteria	Planctomycetota	Planctomycetes	Isosphaerales	Isosphaeraceae	Tundrisphaera	-0.260832	0.0280219	*
ASV11992	Bacteria	Bacteroidota	Bacteroidia	Sphingobacteriales	Sphingobacteriaceae	Mucilaginibacter	-0.260593	0.0281712	*
ASV29207	Bacteria	Bacteroidota	Bacteroidia	Sphingobacteriales	env.OPS 17		-0.260502	0.028228	*
ASV1122	Bacteria	Desulfobacterota	Desulfuromonadia	Geobacterales	Geobacteraceae	Geobacter	-0.260462	0.0282531	*
ASV14603	Bacteria	Actinobacteriota	Acidimicrobiia				-0.260188	0.0284254	*
ASV8096	Bacteria	Proteobacteria	Gammaproteobacteria	Burkholderiales	TRA3-20		-0.260186	0.0284267	*
ASV1835	Bacteria	Chloroflexi	TK10				-0.260091	0.0284866	*
ASV1262	Bacteria	Actinobacteriota	Thermoleophilia	Solirubrobacterales	Solirubrobacteraceae	Conexibacter	-0.260006	0.0285406	*
ASV5913	Bacteria	Actinobacteriota	Actinobacteria	Frankiales	Sporichthyaceae		-0.259605	0.0287955	*
ASV8718	Bacteria	Acidobacteriota	Acidobacteriae	Acidobacteriales			-0.259405	0.028923	*
ASV1571	Bacteria	Acidobacteriota	Acidobacteriae	Subgroup 2			-0.259204	0.0290522	*
ASV6512	Bacteria	Acidobacteriota	Acidobacteriae	Bryobacterales	Bryobacteraceae	Bryobacter	-0.259077	0.0291337	*
ASV9398	Bacteria	Acidobacteriota	Acidobacteriae	Acidobacteriales	Acidobacteriaceae (Subgroup 1)	Occallatibacter	-0.258997	0.0291853	*
ASV9600	Bacteria	Proteobacteria	Gammaproteobacteria	Burkholderiales	Oxalobacteraceae	CM1G08	-0.258996	0.0291859	*
ASV3501	Bacteria	Bacteroidota	Bacteroidia	Sphingobacteriales	Sphingobacteriaceae	Mucilaginibacter	-0.258889	0.0292554	*
ASV1512	Bacteria	Methylomirabilota	Methylomirabilia	Rokubacteriales			-0.258543	0.0294797	*
ASV13137	Bacteria	Gemmatimonadota	Gemmatimonadetes	Gemmatimonadales	Gemmatimonadaceae		-0.258306	0.029634	*
ASV13105	Bacteria	Proteobacteria	Gammaproteobacteria	Xanthomonadales	Rhodanobacteraceae	Rhodanobacter	-0.257984	0.0298448	*
ASV26413	Bacteria	Chloroflexi	Anaerolineae	RBG-13-54-9			-0.257964	0.0298584	*
ASV25477	Bacteria	Patescibacteria	Saccharimonadia	Saccharimonadales	LWQ8		-0.257797	0.0299685	*
ASV90	Bacteria	Acidobacteriota	Acidobacteriae	Acidobacteriales	Acidobacteriaceae (Subgroup 1)	Granulicella	-0.257684	0.0300426	*
ASV6062	Bacteria	Chloroflexi	TK10				-0.257655	0.0300617	*
ASV2717	Bacteria	Gemmatimonadota	Gemmatimonadetes	Gemmatimonadales	Gemmatimonadaceae	Gemmatimonas	-0.25741	0.0302241	*
ASV14377	Bacteria	Acidobacteriota	Vicinamibacteria	Vicinamibacterales			-0.257363	0.0302553	*
ASV12108	Bacteria	Verrucomicrobiota	Verrucomicrobiae	Chthoniobacterales	Chthoniobacteraceae	Chthoniobacter	-0.257354	0.0302615	*
ASV17190	Bacteria	Gemmatimonadota	Gemmatimonadetes	Gemmatimonadales	Gemmatimonadaceae		-0.257259	0.0303249	*
ASV352	Bacteria	Proteobacteria	Alphaproteobacteria	Rhizobiales			-0.257214	0.0303547	*
ASV1917	Bacteria	Planctomycetota	Planctomycetes	Isosphaerales	Isosphaeraceae	Tundrisphaera	-0.257183	0.0303753	*
ASV16928	Bacteria	Bdellovibrionota	Bdellovibrionia	Bdellovibrionales	Bdellovibrionaceae	Bdellovibrio	-0.25713	0.0304106	*
ASV24907	Bacteria	Acidobacteriota	Blastocatellia	2023-11-24			-0.257046	0.0304667	*
ASV2021	Bacteria	Acidobacteriota	Blastocatellia	Blastocatellales	Blastocatellaceae	JGI 0001001-H03	-0.256976	0.030514	*
ASV12934	Bacteria	Proteobacteria	Gammaproteobacteria	Xanthomonadales	Xanthomonadaceae		-0.256544	0.0308041	*
ASV11851	Bacteria	Bacteroidota	Bacteroidia	Chitinophagales	Chitinophagaceae	Edaphobaculum	-0.256318	0.0309574	*
ASV5340	Bacteria	Actinobacteriota	Acidimicrobiia	IMCC26256			-0.256227	0.0310191	*
ASV763	Bacteria	Actinobacteriota	Thermoleophilia	Gaiellales			-0.256207	0.0310324	*
ASV6135	Bacteria	Myxococcota	Polyangia	Polyangiales	Polyangiaceae	Pajaroellobacter	-0.256021	0.031159	*
ASV2031	Bacteria	Firmicutes	Bacilli	Bacillales	Bacillaceae	Oceanobacillus	-0.255709	0.0313722	*
ASV9921	Bacteria	Bacteroidota	Bacteroidia	Sphingobacteriales	env.OPS 17		-0.255627	0.0314283	*
ASV1869	Bacteria	Acidobacteriota	Acidobacteriae	Subgroup 2			-0.255583	0.0314587	*
ASV8453	Bacteria	Bacteroidota	Bacteroidia	Sphingobacteriales	Sphingobacteriaceae	Mucilaginibacter	-0.255494	0.0315201	*
ASV6000	Bacteria	Proteobacteria	Gammaproteobacteria	Burkholderiales	Nitrosomonadaceae	mle1-7	-0.255402	0.031583	*
ASV21864	Bacteria	Patescibacteria	Saccharimonadia	Saccharimonadales	LWQ8		-0.255274	0.0316718	*
ASV4948	Bacteria	Actinobacteriota	Thermoleophilia	Solirubrobacterales	67-14		-0.255211	0.0317152	*
ASV2751	Bacteria	Actinobacteriota	Actinobacteria	Micromonosporales	Micromonosporaceae	Catellatospora	-0.254932	0.0319087	*
ASV1486	Bacteria	Bacteroidota	Bacteroidia	Chitinophagales	Chitinophagaceae	Ferruginibacter	-0.25491	0.0319237	*
ASV932	Bacteria	Proteobacteria	Alphaproteobacteria	Micropepsales	Micropepsaceae		-0.25482	0.0319864	*
ASV16695	Bacteria	Proteobacteria	Gammaproteobacteria	Burkholderiales	Nitrosomonadaceae	MND1	-0.254773	0.0320193	*
ASV18183	Bacteria	Proteobacteria	Alphaproteobacteria				-0.254703	0.0320679	*
ASV740	Bacteria	Firmicutes	Bacilli	Bacillales	Planococcaceae	Sporosarcina	-0.254579	0.0321551	*
ASV471	Bacteria	Acidobacteriota	Acidobacteriae	Bryobacterales	Bryobacteraceae	Bryobacter	-0.254506	0.0322056	*
ASV11465	Bacteria	Acidobacteriota	Acidobacteriae	Acidobacteriales	Acidobacteriaceae (Subgroup 1)	Granulicella	-0.254401	0.0322794	*
ASV2849	Bacteria	Actinobacteriota	Thermoleophilia	Solirubrobacterales	Solirubrobacteraceae	Conexibacter	-0.254365	0.0323048	*
ASV14897	Bacteria	Acidobacteriota	Blastocatellia	Pyrinomonadales	Pyrinomonadaceae	RB41	-0.254354	0.0323128	*
ASV3339	Bacteria	Proteobacteria	Alphaproteobacteria	Rhizobiales	Xanthobacteraceae	Pseudolabrys	-0.25425	0.0323857	*
ASV3303	Bacteria	Armatimonadota	Armatimonadia	Armatimonadales			-0.254233	0.0323977	*
ASV355	Bacteria	Actinobacteriota	Actinobacteria	Frankiales	Acidothermaceae	Acidothermus	-0.254184	0.0324319	*
ASV40036	Bacteria	Bdellovibrionota	Bdellovibrionia	Bdellovibrionales	Bdellovibrionaceae	OM27 clade	-0.254153	0.0324538	*
ASV8446	Bacteria	Cyanobacteria	Vampirivibrionia	Obscuribacterales	Obscuribacteraceae		-0.253696	0.0327774	*
ASV3001	Bacteria	WPS-2					-0.253693	0.0327799	*
ASV4522	Bacteria	Acidobacteriota	Acidobacteriae	Acidobacteriales	Acidobacteriaceae (Subgroup 1)	Granulicella	-0.253665	0.0328	*
ASV13104	Bacteria	Bdellovibrionota	Bdellovibrionia	Bdellovibrionales	Bdellovibrionaceae	Bdellovibrio	-0.253581	0.0328592	*
ASV1461	Bacteria	Actinobacteriota	Thermoleophilia	Solirubrobacterales	Solirubrobacteraceae	Conexibacter	-0.253543	0.0328869	*
ASV4978	Bacteria	Proteobacteria	Alphaproteobacteria	Rhizobiales	Xanthobacteraceae		-0.253429	0.0329677	*
ASV8315	Bacteria	Actinobacteriota	Actinobacteria	Pseudonocardiales	Pseudonocardiaceae	Amycolatopsis	-0.253367	0.0330121	*
ASV8176	Bacteria	Acidobacteriota	Blastocatellia	Pyrinomonadales	Pyrinomonadaceae	RB41	-0.25291	0.0333407	*
ASV1426	Bacteria	Actinobacteriota	Actinobacteria	Frankiales	Acidothermaceae	Acidothermus	-0.25283	0.0333984	*
ASV5519	Bacteria	Bacteroidota	Bacteroidia	Chitinophagales	Chitinophagaceae		-0.252736	0.0334666	*
ASV2293	Bacteria	Proteobacteria	Alphaproteobacteria				-0.252547	0.0336035	*
ASV43	Bacteria	Acidobacteriota	Acidobacteriae	Acidobacteriales	Acidobacteriaceae (Subgroup 1)		-0.252543	0.0336064	*
ASV9586	Bacteria	Myxococcota	Polyangia	Haliangiales	Haliangiaceae	Haliangium	-0.252535	0.033612	*
ASV3034	Bacteria	Actinobacteriota	Thermoleophilia	Solirubrobacterales	Solirubrobacteraceae	Conexibacter	-0.252423	0.0336936	*
ASV3300	Bacteria	Proteobacteria	Gammaproteobacteria	JG36-TzT-191			-0.252328	0.0337622	*
ASV13966	Bacteria	Proteobacteria	Gammaproteobacteria	Burkholderiales	TRA3-20		-0.252299	0.0337834	*
ASV29531	Bacteria	Myxococcota	Myxococcia	Myxococcales	Myxococcaceae	Cystobacter	-0.252043	0.0339706	*
ASV8770	Bacteria	Acidobacteriota	Acidobacteriae	Acidobacteriales	Acidobacteriaceae (Subgroup 1)	Occallatibacter	-0.251749	0.0341866	*
ASV2981	Bacteria	Bacteroidota	Bacteroidia	Chitinophagales	Chitinophagaceae	Terrimonas	-0.251739	0.0341944	*
ASV35924	Bacteria	Patescibacteria	Saccharimonadia	Saccharimonadales	LWQ8		-0.25171	0.0342152	*
ASV96	Bacteria	Actinobacteriota	Acidimicrobiia				-0.251685	0.0342338	*
ASV1915	Bacteria	Proteobacteria	Alphaproteobacteria	Acetobacterales	Acetobacteraceae		-0.251649	0.0342602	*
ASV2766	Bacteria	Proteobacteria	Gammaproteobacteria	Pseudomonadales	Pseudomonadaceae	Pseudomonas	-0.251584	0.0343084	*
ASV4935	Bacteria	Proteobacteria	Alphaproteobacteria	Micropepsales	Micropepsaceae		-0.251565	0.0343224	*
ASV1842	Bacteria	Bacteroidota	Bacteroidia	Chitinophagales	Chitinophagaceae	Puia	-0.251452	0.0344058	*
ASV3484	Bacteria	Actinobacteriota	Actinobacteria	Pseudonocardiales	Pseudonocardiaceae	Pseudonocardia	-0.251325	0.0345003	*
ASV2324	Bacteria	Proteobacteria	Alphaproteobacteria	Caulobacterales	Caulobacteraceae		-0.251227	0.0345733	*
ASV4995	Bacteria	Bacteroidota	Bacteroidia	Chitinophagales			-0.251219	0.0345791	*
ASV16660	Bacteria	Bdellovibrionota	Bdellovibrionia	Bdellovibrionales	Bdellovibrionaceae	Bdellovibrio	-0.251211	0.0345852	*
ASV19765	Bacteria	Myxococcota	Polyangia	Haliangiales	Haliangiaceae	Haliangium	-0.251172	0.0346144	*
ASV6778	Bacteria	Actinobacteriota	Actinobacteria	Pseudonocardiales	Pseudonocardiaceae	Actinomycetospora	-0.251036	0.0347153	*
ASV26115	Bacteria	Firmicutes	Bacilli	Bacillales	Planococcaceae	Rummeliibacillus	-0.251018	0.0347289	*
ASV4021	Bacteria	Acidobacteriota	Acidobacteriae	Subgroup 2			-0.250967	0.0347668	*
ASV16016	Bacteria	Bacteroidota	Bacteroidia	Chitinophagales	Chitinophagaceae	Terrimonas	-0.250885	0.0348283	*
ASV35923	Bacteria	Chloroflexi	Chloroflexia	Chloroflexales	Chloroflexaceae	FFCH7168	-0.25083	0.0348695	*
ASV18963	Bacteria						-0.250545	0.0350831	*
ASV27894	Bacteria	Actinobacteriota	Actinobacteria	Propionibacteriales			-0.250526	0.0350979	*
ASV6401	Bacteria	Proteobacteria	Gammaproteobacteria	Burkholderiales	Nitrosomonadaceae	IS-44	-0.250516	0.0351048	*
ASV5770	Bacteria	Firmicutes	Bacilli	Paenibacillales	Paenibacillaceae	Paenibacillus	-0.250494	0.0351216	*
ASV6537	Bacteria	Chloroflexi	TK10				-0.25035	0.0352303	*
ASV19894	Bacteria	Actinobacteriota	Thermoleophilia	Solirubrobacterales	67-14		-0.250211	0.0353357	*
ASV10573	Bacteria	Actinobacteriota	Thermoleophilia	Solirubrobacterales	67-14		-0.250186	0.035354	*
ASV12523	Bacteria	Proteobacteria	Alphaproteobacteria	Micropepsales	Micropepsaceae		-0.250154	0.0353789	*
ASV10576	Bacteria	Proteobacteria	Alphaproteobacteria	Elsterales			-0.250077	0.0354369	*
ASV3650	Bacteria	Proteobacteria	Alphaproteobacteria	Acetobacterales	Acetobacteraceae	Acidisoma	-0.250012	0.035486	*
ASV7654	Bacteria	Proteobacteria	Alphaproteobacteria	Rhizobiales	Xanthobacteraceae	Pseudolabrys	-0.249928	0.0355506	*
ASV6901	Bacteria	Proteobacteria	Alphaproteobacteria	Micropepsales	Micropepsaceae		-0.249882	0.0355855	*
ASV8257	Bacteria	Proteobacteria	Alphaproteobacteria	Rhizobiales	Xanthobacteraceae	Pseudolabrys	-0.249836	0.0356205	*
ASV23509	Bacteria	Cyanobacteria	Vampirivibrionia	Obscuribacterales	Obscuribacteraceae		-0.249816	0.0356357	*
ASV15162	Bacteria	Proteobacteria	Gammaproteobacteria	Xanthomonadales	Rhodanobacteraceae	Luteibacter	-0.249723	0.0357069	*
ASV5504	Bacteria	Actinobacteriota	Actinobacteria	Frankiales	Frankiaceae	Frankia	-0.249509	0.0358704	*
ASV11214	Bacteria	Bacteroidota	Bacteroidia	Sphingobacteriales	AKYH767		-0.249482	0.0358908	*
ASV78	Bacteria	Proteobacteria	Gammaproteobacteria	Xanthomonadales	Rhodanobacteraceae	Rhodanobacter	-0.249476	0.0358953	*
ASV16707	Bacteria	Acidobacteriota	Acidobacteriae	Acidobacteriales			-0.249238	0.0360786	*
ASV17382	Bacteria	Proteobacteria	Gammaproteobacteria	Diplorickettsiales	Diplorickettsiaceae		-0.249197	0.0361105	*
ASV9656	Bacteria	Acidobacteriota	Acidobacteriae	Acidobacteriales	Acidobacteriaceae (Subgroup 1)	Granulicella	-0.249191	0.0361147	*
ASV15089	Bacteria						-0.24912	0.0361693	*
ASV8097	Bacteria	Acidobacteriota	Acidobacteriae	Bryobacterales	Bryobacteraceae	Bryobacter	-0.249093	0.0361908	*
ASV8629	Bacteria	Proteobacteria	Alphaproteobacteria	Rhizobiales	Beijerinckiaceae	Beijerinckia	-0.248937	0.0363108	*
ASV15046	Bacteria	Proteobacteria	Gammaproteobacteria	Coxiellales	Coxiellaceae	Coxiella	-0.2489	0.0363397	*
ASV22934	Bacteria	Proteobacteria	Alphaproteobacteria	Rhodospirillales			-0.248863	0.0363682	*
ASV4826	Bacteria	Actinobacteriota	Actinobacteria	Corynebacteriales	Mycobacteriaceae	Mycobacterium	-0.248695	0.0364993	*
ASV11444	Bacteria	Actinobacteriota	Acidimicrobiia	Microtrichales	Ilumatobacteraceae	CL500-29 marine group	-0.248637	0.0365444	*
ASV641	Bacteria	Acidobacteriota	Acidobacteriae	Subgroup 2			-0.248443	0.0366951	*
ASV27371	Bacteria	Acidobacteriota	Blastocatellia	Blastocatellales	Blastocatellaceae	Blastocatella	-0.248436	0.0367005	*
ASV15340	Bacteria	Nitrospirota	Nitrospiria	Nitrospirales	Nitrospiraceae	Nitrospira	-0.248331	0.0367829	*
ASV665	Bacteria	Bacteroidota	Bacteroidia	Chitinophagales	Chitinophagaceae	Puia	-0.24825	0.0368461	*
ASV15333	Bacteria	Bacteroidota	Bacteroidia	Sphingobacteriales	Sphingobacteriaceae	Mucilaginibacter	-0.247937	0.0370922	*
ASV3008	Bacteria	Actinobacteriota	Actinobacteria	Frankiales	Geodermatophilaceae		-0.247798	0.0372025	*
ASV16327	Bacteria	Bacteroidota	Bacteroidia	Sphingobacteriales	Sphingobacteriaceae	Mucilaginibacter	-0.247633	0.0373328	*
ASV3318	Bacteria	Proteobacteria	Gammaproteobacteria	Pseudomonadales	Pseudomonadaceae	Pseudomonas	-0.247617	0.0373453	*
ASV5376	Bacteria	Planctomycetota	Planctomycetes	Isosphaerales	Isosphaeraceae		-0.24752	0.0374226	*
ASV26118	Bacteria	Proteobacteria	Gammaproteobacteria				-0.247334	0.0375703	*
ASV5854	Bacteria	Proteobacteria	Gammaproteobacteria	Burkholderiales	TRA3-20		-0.24732	0.0375819	*
ASV9536	Bacteria	Proteobacteria	Alphaproteobacteria	Rhizobiales	Xanthobacteraceae	Pseudorhodoplanes	-0.247208	0.0376708	*
ASV426	Bacteria	Proteobacteria	Alphaproteobacteria	Acetobacterales	Acetobacteraceae		-0.247204	0.0376746	*
ASV8907	Bacteria	Verrucomicrobiota	Verrucomicrobiae	Methylacidiphilales	Methylacidiphilaceae		-0.247185	0.0376894	*
ASV5308	Bacteria	Chloroflexi	Anaerolineae	SBR1031	A4b		-0.247046	0.0378003	*
ASV10925	Bacteria	Acidobacteriota	Acidobacteriae	Acidobacteriales			-0.247042	0.0378036	*
ASV20739	Bacteria	Bacteroidota	Bacteroidia	Sphingobacteriales	Sphingobacteriaceae	Mucilaginibacter	-0.246985	0.0378497	*
ASV39242	Bacteria	Patescibacteria	Saccharimonadia	Saccharimonadales			-0.24693	0.0378935	*
ASV1585	Bacteria	Acidobacteriota	Acidobacteriae	Subgroup 2			-0.246693	0.038084	*
ASV25652	Bacteria	Verrucomicrobiota	Verrucomicrobiae	Pedosphaerales	Pedosphaeraceae	Pedosphaera	-0.246435	0.038293	*
ASV2896	Bacteria	Proteobacteria	Alphaproteobacteria	Azospirillales	Inquilinaceae	Inquilinus	-0.246434	0.0382933	*
ASV1940	Bacteria	Actinobacteriota	Acidimicrobiia	IMCC26256			-0.246264	0.0384315	*
ASV10662	Bacteria	Proteobacteria	Alphaproteobacteria	Micropepsales	Micropepsaceae		-0.246233	0.0384567	*
ASV615	Bacteria	Acidobacteriota	Acidobacteriae	Acidobacteriales	Acidobacteriaceae (Subgroup 1)	Acidicapsa	-0.246022	0.038628	*
ASV26496	Bacteria	Cyanobacteria	Cyanobacteriia	Chloroplast			-0.245926	0.0387064	*
ASV22757	Bacteria	Actinobacteriota	Thermoleophilia	Solirubrobacterales	67-14		-0.245888	0.0387378	*
ASV5432	Bacteria	Acidobacteriota	Acidobacteriae	Solibacterales	Solibacteraceae	Candidatus Solibacter	-0.245767	0.038837	*
ASV3533	Bacteria	Verrucomicrobiota	Verrucomicrobiae	Pedosphaerales	Pedosphaeraceae		-0.245599	0.0389746	*
ASV5717	Bacteria	Acidobacteriota	Acidobacteriae	Acidobacteriales	Acidobacteriaceae (Subgroup 1)		-0.245518	0.0390407	*
ASV10122	Bacteria	Verrucomicrobiota	Verrucomicrobiae	Chthoniobacterales	Chthoniobacteraceae	Candidatus Udaeobacter	-0.245238	0.0392722	*
ASV3700	Bacteria	Acidobacteriota	Acidobacteriae	Acidobacteriales	Acidobacteriaceae (Subgroup 1)	Granulicella	-0.245025	0.0394482	*
ASV7894	Bacteria	Acidobacteriota	Vicinamibacteria	Vicinamibacterales			-0.244895	0.0395561	*
ASV14679	Bacteria	Chloroflexi	Anaerolineae	SBR1031	A4b		-0.244842	0.0396009	*
ASV765	Bacteria	Acidobacteriota	Acidobacteriae	Acidobacteriales	Acidobacteriaceae (Subgroup 1)	Granulicella	-0.244709	0.039711	*
ASV6717	Bacteria	Bacteroidota	Bacteroidia	Chitinophagales	Chitinophagaceae	Puia	-0.244513	0.0398755	*
ASV30468	Bacteria	Patescibacteria	Saccharimonadia	Saccharimonadales			-0.244221	0.0401207	*
ASV13527	Bacteria	Planctomycetota	Planctomycetes	Gemmatales	Gemmataceae		-0.244074	0.0402443	*
ASV2890	Bacteria	Proteobacteria	Gammaproteobacteria	Xanthomonadales	Rhodanobacteraceae	Rhodanobacter	-0.243917	0.0403765	*
ASV1698	Bacteria	Proteobacteria	Gammaproteobacteria	Xanthomonadales	Rhodanobacteraceae	Rhodanobacter	-0.243803	0.0404737	*
ASV22797	Bacteria	Verrucomicrobiota	Verrucomicrobiae	Chthoniobacterales	Chthoniobacteraceae	Chthoniobacter	-0.243738	0.0405284	*
ASV244	Bacteria	Bacteroidota	Bacteroidia	Chitinophagales	Chitinophagaceae	Puia	-0.243617	0.0406317	*
ASV15413	Bacteria	Proteobacteria	Alphaproteobacteria	Acetobacterales	Acetobacteraceae		-0.243579	0.0406637	*
ASV14243	Bacteria	Proteobacteria	Gammaproteobacteria	Burkholderiales	Comamonadaceae	Caenimonas	-0.243516	0.0407169	*
ASV28960	Bacteria	Bacteroidota	Bacteroidia	Chitinophagales	Chitinophagaceae		-0.243506	0.0407259	*
ASV5136	Bacteria	Acidobacteriota	Acidobacteriae	Solibacterales	Solibacteraceae	Candidatus Solibacter	-0.243491	0.0407385	*
ASV6121	Bacteria	Desulfobacterota	Desulfuromonadia	Geobacterales	Geobacteraceae	Geobacter	-0.243393	0.0408225	*
ASV19973	Bacteria	Chloroflexi	JG30-KF-CM66				-0.243353	0.0408566	*
ASV7999	Bacteria	Planctomycetota	Planctomycetes	Gemmatales	Gemmataceae		-0.243066	0.0411022	*
ASV14375	Bacteria	Verrucomicrobiota	Verrucomicrobiae	Pedosphaerales	Pedosphaeraceae		-0.243056	0.041111	*
ASV2700	Bacteria	Acidobacteriota	Acidobacteriae	Acidobacteriales	Acidobacteriaceae (Subgroup 1)	Granulicella	-0.243031	0.0411324	*
ASV4012	Bacteria	Verrucomicrobiota	Verrucomicrobiae	Chthoniobacterales	Chthoniobacteraceae	Candidatus Udaeobacter	-0.242847	0.0412903	*
ASV1036	Bacteria	WPS-2					-0.242799	0.0413317	*
ASV17009	Bacteria	Bacteroidota	Bacteroidia	Sphingobacteriales	Sphingobacteriaceae	Mucilaginibacter	-0.242734	0.0413879	*
ASV3510	Bacteria	Proteobacteria	Gammaproteobacteria	Burkholderiales	TRA3-20		-0.242636	0.0414729	*
ASV11089	Bacteria	Actinobacteriota	Actinobacteria	Micromonosporales	Micromonosporaceae	Luedemannella	-0.242629	0.0414784	*
ASV1963	Bacteria	Planctomycetota	Planctomycetes	Isosphaerales	Isosphaeraceae	Aquisphaera	-0.242483	0.0416051	*
ASV709	Bacteria	Proteobacteria	Alphaproteobacteria	Caulobacterales	Caulobacteraceae	Phenylobacterium	-0.242397	0.0416795	*
ASV2238	Bacteria	Actinobacteriota	Actinobacteria	Streptomycetales	Streptomycetaceae		-0.242393	0.0416831	*
ASV5673	Bacteria	Acidobacteriota	Acidobacteriae	Bryobacterales	Bryobacteraceae	Bryobacter	-0.242312	0.0417541	*
ASV3297	Bacteria	Proteobacteria	Alphaproteobacteria	Rhizobiales	Xanthobacteraceae		-0.242124	0.0419176	*
ASV5160	Bacteria	Proteobacteria	Gammaproteobacteria			Acidibacter	-0.242105	0.0419343	*
ASV218	Bacteria	Actinobacteriota	Thermoleophilia	Solirubrobacterales	Solirubrobacteraceae		-0.242011	0.0420162	*
ASV440	Bacteria	Acidobacteriota	Acidobacteriae	Acidobacteriales	Acidobacteriaceae (Subgroup 1)	Granulicella	-0.241941	0.0420778	*
ASV1276	Bacteria	Bacteroidota	Bacteroidia	Chitinophagales	Chitinophagaceae	Ferruginibacter	-0.241757	0.0422384	*
ASV12197	Bacteria	Actinobacteriota	Thermoleophilia	Gaiellales			-0.241736	0.0422572	*
ASV8923	Bacteria	Actinobacteriota	Actinobacteria	Corynebacteriales	Nocardiaceae	Nocardia	-0.241722	0.0422692	*
ASV34041	Bacteria	Bacteroidota	Bacteroidia	Chitinophagales	Chitinophagaceae		-0.241713	0.0422779	*
ASV12176	Bacteria	Acidobacteriota	Acidobacteriae	Acidobacteriales			-0.241591	0.042385	*
ASV3798	Bacteria	Bacteroidota	Bacteroidia	Chitinophagales	Chitinophagaceae		-0.241517	0.04245	*
ASV8545	Bacteria	Proteobacteria	Gammaproteobacteria			Acidibacter	-0.241396	0.0425568	*
ASV3893	Bacteria	Proteobacteria	Alphaproteobacteria	Elsterales			-0.241358	0.0425904	*
ASV22849	Bacteria	Gemmatimonadota	Gemmatimonadetes	Gemmatimonadales	Gemmatimonadaceae	Gemmatimonas	-0.241328	0.0426168	*
ASV493	Bacteria	Bacteroidota	Bacteroidia	Chitinophagales	Chitinophagaceae		-0.241253	0.042683	*
ASV112	Bacteria	Acidobacteriota	Acidobacteriae	Solibacterales	Solibacteraceae	Candidatus Solibacter	-0.241181	0.0427471	*
ASV11715	Bacteria	Actinobacteriota	Actinobacteria	Micromonosporales	Micromonosporaceae		-0.241164	0.0427619	*
ASV4201	Bacteria	Acidobacteriota	Blastocatellia	Pyrinomonadales	Pyrinomonadaceae	RB41	-0.241129	0.0427929	*
ASV4271	Bacteria	Verrucomicrobiota	Verrucomicrobiae	Chthoniobacterales	Chthoniobacteraceae	Candidatus Udaeobacter	-0.241129	0.0427929	*
ASV5013	Bacteria	Verrucomicrobiota	Verrucomicrobiae	Chthoniobacterales	Chthoniobacteraceae	Candidatus Udaeobacter	-0.241129	0.0427929	*
ASV7274	Bacteria	Gemmatimonadota	Gemmatimonadetes	Gemmatimonadales	Gemmatimonadaceae		-0.241129	0.0427929	*
ASV8269	Bacteria	Proteobacteria	Gammaproteobacteria	WD260			-0.241129	0.0427929	*
ASV9076	Bacteria	Verrucomicrobiota	Verrucomicrobiae	Chthoniobacterales	Chthoniobacteraceae	Candidatus Udaeobacter	-0.241129	0.0427929	*
ASV9693	Bacteria	Proteobacteria	Alphaproteobacteria	Dongiales	Dongiaceae	Dongia	-0.241129	0.0427929	*
ASV10158	Bacteria	Proteobacteria	Gammaproteobacteria	Xanthomonadales	Rhodanobacteraceae	Luteibacter	-0.241129	0.0427929	*
ASV11088	Bacteria	Proteobacteria	Alphaproteobacteria	Rhizobiales	Xanthobacteraceae		-0.241129	0.0427929	*
ASV11525	Bacteria	Gemmatimonadota	Gemmatimonadetes	Gemmatimonadales	Gemmatimonadaceae		-0.241129	0.0427929	*
ASV11996	Bacteria	Proteobacteria	Gammaproteobacteria	Burkholderiales			-0.241129	0.0427929	*
ASV12178	Bacteria	Proteobacteria	Gammaproteobacteria	Steroidobacterales	Steroidobacteraceae	Steroidobacter	-0.241129	0.0427929	*
ASV12348	Bacteria	Actinobacteriota	Actinobacteria	Corynebacteriales	Mycobacteriaceae	Mycobacterium	-0.241129	0.0427929	*
ASV12900	Bacteria	Myxococcota	Polyangia	Haliangiales	Haliangiaceae	Haliangium	-0.241129	0.0427929	*
ASV12901	Bacteria	Planctomycetota	Planctomycetes	Isosphaerales	Isosphaeraceae	Candidatus Nostocoida	-0.241129	0.0427929	*
ASV13713	Bacteria	Proteobacteria	Alphaproteobacteria	Rhizobiales	Xanthobacteraceae		-0.241129	0.0427929	*
ASV13931	Bacteria	Actinobacteriota	Actinobacteria	Corynebacteriales	Mycobacteriaceae	Mycobacterium	-0.241129	0.0427929	*
ASV14373	Bacteria	Proteobacteria	Gammaproteobacteria	Burkholderiales			-0.241129	0.0427929	*
ASV14374	Bacteria	Proteobacteria	Gammaproteobacteria	Burkholderiales	Nitrosomonadaceae	Ellin6067	-0.241129	0.0427929	*
ASV14620	Bacteria	Proteobacteria	Gammaproteobacteria	Burkholderiales	SC-I-84		-0.241129	0.0427929	*
ASV14621	Bacteria	Acidobacteriota	Blastocatellia	2023-11-24			-0.241129	0.0427929	*
ASV14896	Bacteria	Acidobacteriota	Vicinamibacteria	Subgroup 17			-0.241129	0.0427929	*
ASV15156	Bacteria	Gemmatimonadota	Gemmatimonadetes	Gemmatimonadales	Gemmatimonadaceae		-0.241129	0.0427929	*
ASV15157	Bacteria	Planctomycetota	Planctomycetes	Gemmatales	Gemmataceae		-0.241129	0.0427929	*
ASV15428	Bacteria	Acidobacteriota	Vicinamibacteria	Vicinamibacterales			-0.241129	0.0427929	*
ASV15730	Bacteria	Gemmatimonadota	Gemmatimonadetes	Gemmatimonadales	Gemmatimonadaceae		-0.241129	0.0427929	*
ASV15731	Bacteria	Acidobacteriota	Acidobacteriae	Solibacterales	Solibacteraceae	Candidatus Solibacter	-0.241129	0.0427929	*
ASV15732	Bacteria	Verrucomicrobiota	Verrucomicrobiae	Chthoniobacterales	Chthoniobacteraceae	Candidatus Udaeobacter	-0.241129	0.0427929	*
ASV16014	Bacteria	Proteobacteria	Gammaproteobacteria	Burkholderiales	Burkholderiaceae	Burkholderia-Caballeronia-Paraburkholderia	-0.241129	0.0427929	*
ASV16015	Bacteria	Verrucomicrobiota	Verrucomicrobiae	Chthoniobacterales	Chthoniobacteraceae	Candidatus Udaeobacter	-0.241129	0.0427929	*
ASV16324	Bacteria	Bacteroidota	Bacteroidia	Chitinophagales	Chitinophagaceae	Ferruginibacter	-0.241129	0.0427929	*
ASV16657	Bacteria	Planctomycetota	Planctomycetes	Isosphaerales	Isosphaeraceae	Candidatus Nostocoida	-0.241129	0.0427929	*
ASV16658	Bacteria	Verrucomicrobiota	Verrucomicrobiae	Chthoniobacterales	Chthoniobacteraceae	Candidatus Udaeobacter	-0.241129	0.0427929	*
ASV17006	Bacteria	Proteobacteria	Gammaproteobacteria	Burkholderiales	Nitrosomonadaceae	IS-44	-0.241129	0.0427929	*
ASV18142	Bacteria	Desulfobacterota	Desulfuromonadia	Geobacterales	Geobacteraceae	Geobacter	-0.241129	0.0427929	*
ASV18143	Bacteria	Myxococcota	Polyangia	Haliangiales	Haliangiaceae	Haliangium	-0.241129	0.0427929	*
ASV18547	Bacteria	Bacteroidota	Bacteroidia	Chitinophagales	Chitinophagaceae	Ferruginibacter	-0.241129	0.0427929	*
ASV18964	Bacteria	Verrucomicrobiota	Verrucomicrobiae	Chthoniobacterales	Chthoniobacteraceae	Candidatus Udaeobacter	-0.241129	0.0427929	*
ASV18965	Bacteria	Verrucomicrobiota	Verrucomicrobiae	Chthoniobacterales	Chthoniobacteraceae	Candidatus Udaeobacter	-0.241129	0.0427929	*
ASV18966	Bacteria	Myxococcota	bacteriap25				-0.241129	0.0427929	*
ASV18967	Bacteria	Acidobacteriota	Blastocatellia	Pyrinomonadales	Pyrinomonadaceae	RB41	-0.241129	0.0427929	*
ASV19404	Bacteria	Actinobacteriota	Actinobacteria	Micromonosporales	Micromonosporaceae		-0.241129	0.0427929	*
ASV19405	Bacteria	Planctomycetota	Planctomycetes	Isosphaerales	Isosphaeraceae		-0.241129	0.0427929	*
ASV19406	Bacteria	Bacteroidota	Bacteroidia	Sphingobacteriales	Sphingobacteriaceae	Mucilaginibacter	-0.241129	0.0427929	*
ASV19893	Bacteria	Chloroflexi	Anaerolineae	SBR1031	A4b		-0.241129	0.0427929	*
ASV20438	Bacteria	Acidobacteriota	Acidobacteriae	Solibacterales	Solibacteraceae	Candidatus Solibacter	-0.241129	0.0427929	*
ASV20439	Bacteria	Myxococcota	Polyangia	Polyangiales	BIrii41		-0.241129	0.0427929	*
ASV20440	Bacteria	Chloroflexi	KD4-96				-0.241129	0.0427929	*
ASV20941	Bacteria	Acidobacteriota	Acidobacteriae	Bryobacterales	Bryobacteraceae	Bryobacter	-0.241129	0.0427929	*
ASV21541	Bacteria	Verrucomicrobiota	Verrucomicrobiae	Pedosphaerales	Pedosphaeraceae		-0.241129	0.0427929	*
ASV21542	Bacteria	Acidobacteriota	Vicinamibacteria	Vicinamibacterales	Vicinamibacteraceae		-0.241129	0.0427929	*
ASV21543	Bacteria	Gemmatimonadota	Gemmatimonadetes	Gemmatimonadales	Gemmatimonadaceae	Gemmatimonas	-0.241129	0.0427929	*
ASV21544	Bacteria	MBNT15					-0.241129	0.0427929	*
ASV21545	Bacteria	Planctomycetota	Planctomycetes	Gemmatales	Gemmataceae		-0.241129	0.0427929	*
ASV22180	Bacteria	Proteobacteria	Alphaproteobacteria	Dongiales	Dongiaceae	Dongia	-0.241129	0.0427929	*
ASV22181	Bacteria	Bacteroidota	Bacteroidia	Sphingobacteriales	Sphingobacteriaceae	Mucilaginibacter	-0.241129	0.0427929	*
ASV22182	Bacteria	Proteobacteria	Gammaproteobacteria	Burkholderiales	Oxalobacteraceae	Massilia	-0.241129	0.0427929	*
ASV22183	Bacteria	Proteobacteria	Gammaproteobacteria	Burkholderiales	Oxalobacteraceae	Duganella	-0.241129	0.0427929	*
ASV22184	Bacteria	Bacteroidota	Bacteroidia	Chitinophagales	Chitinophagaceae	Ferruginibacter	-0.241129	0.0427929	*
ASV22185	Bacteria	Bacteroidota	Bacteroidia	Chitinophagales	Chitinophagaceae		-0.241129	0.0427929	*
ASV22186	Bacteria	Proteobacteria	Gammaproteobacteria	Xanthomonadales	Rhodanobacteraceae	Dokdonella	-0.241129	0.0427929	*
ASV22187	Bacteria	Proteobacteria	Alphaproteobacteria	Rickettsiales	Rickettsiaceae	Candidatus Arcanobacter	-0.241129	0.0427929	*
ASV22799	Bacteria	Bacteroidota	Bacteroidia	Sphingobacteriales	Sphingobacteriaceae	Mucilaginibacter	-0.241129	0.0427929	*
ASV22800	Bacteria	Planctomycetota	OM190				-0.241129	0.0427929	*
ASV22801	Bacteria	Acidobacteriota	Acidobacteriae	Acidobacteriales	Acidobacteriaceae (Subgroup 1)	Granulicella	-0.241129	0.0427929	*
ASV22802	Bacteria	Acidobacteriota	Subgroup 5				-0.241129	0.0427929	*
ASV16325	Bacteria	Bacteroidota	Bacteroidia	Sphingobacteriales	Sphingobacteriaceae	Mucilaginibacter	-0.241129	0.0427929	*
ASV23491	Bacteria	Proteobacteria	Gammaproteobacteria	Burkholderiales	Nitrosomonadaceae	GOUTA6	-0.241129	0.0427929	*
ASV23492	Bacteria	Desulfobacterota					-0.241129	0.0427929	*
ASV23493	Bacteria	Firmicutes	Desulfitobacteriia	Desulfitobacteriales	Desulfitobacteriaceae	Desulfosporosinus	-0.241129	0.0427929	*
ASV23494	Bacteria	Proteobacteria	Gammaproteobacteria			Acidibacter	-0.241129	0.0427929	*
ASV23495	Bacteria	Proteobacteria	Gammaproteobacteria			Acidibacter	-0.241129	0.0427929	*
ASV24191	Bacteria	Proteobacteria	Gammaproteobacteria	Burkholderiales	Comamonadaceae	Rhizobacter	-0.241129	0.0427929	*
ASV24192	Bacteria	Acidobacteriota	Vicinamibacteria	Vicinamibacterales	Vicinamibacteraceae		-0.241129	0.0427929	*
ASV24193	Bacteria	Acidobacteriota	Acidobacteriae	Solibacterales	Solibacteraceae	Candidatus Solibacter	-0.241129	0.0427929	*
ASV24194	Bacteria	Acidobacteriota	Blastocatellia	Pyrinomonadales	Pyrinomonadaceae	RB41	-0.241129	0.0427929	*
ASV24195	Bacteria	Chloroflexi	KD4-96				-0.241129	0.0427929	*
ASV24196	Bacteria	Acidobacteriota	Blastocatellia	Blastocatellales	Blastocatellaceae	Stenotrophobacter	-0.241129	0.0427929	*
ASV24197	Bacteria	Bacteroidota	Bacteroidia	Sphingobacteriales	AKYH767		-0.241129	0.0427929	*
ASV11682	Bacteria	Acidobacteriota	Acidobacteriae	Acidobacteriales	Acidobacteriaceae (Subgroup 1)	Granulicella	-0.241129	0.0427929	*
ASV24899	Bacteria	Bacteroidota	Bacteroidia	Chitinophagales	Chitinophagaceae	Edaphobaculum	-0.241129	0.0427929	*
ASV24900	Bacteria	Actinobacteriota	Actinobacteria	Micromonosporales	Micromonosporaceae	Luedemannella	-0.241129	0.0427929	*
ASV24901	Bacteria	Proteobacteria	Alphaproteobacteria	Rhizobiales	Xanthobacteraceae		-0.241129	0.0427929	*
ASV24902	Bacteria	Bacteroidota	Bacteroidia	Chitinophagales	Chitinophagaceae	Puia	-0.241129	0.0427929	*
ASV24903	Bacteria	Acidobacteriota	Acidobacteriae	Solibacterales	Solibacteraceae	Candidatus Solibacter	-0.241129	0.0427929	*
ASV24904	Bacteria	Bacteroidota	Bacteroidia	Chitinophagales	Chitinophagaceae	Edaphobaculum	-0.241129	0.0427929	*
ASV24905	Bacteria	Gemmatimonadota	Gemmatimonadetes	Gemmatimonadales	Gemmatimonadaceae		-0.241129	0.0427929	*
ASV24906	Bacteria	Desulfobacterota					-0.241129	0.0427929	*
ASV25694	Bacteria	Acidobacteriota	Subgroup 25				-0.241129	0.0427929	*
ASV25695	Bacteria	Bacteroidota	Bacteroidia	Sphingobacteriales	Sphingobacteriaceae	Mucilaginibacter	-0.241129	0.0427929	*
ASV25696	Bacteria	Proteobacteria	Gammaproteobacteria	Burkholderiales	Nitrosomonadaceae	mle1-7	-0.241129	0.0427929	*
ASV25697	Bacteria	Acidobacteriota	Vicinamibacteria	Vicinamibacterales			-0.241129	0.0427929	*
ASV25698	Bacteria	Planctomycetota	Planctomycetes	Isosphaerales	Isosphaeraceae	Singulisphaera	-0.241129	0.0427929	*
ASV25699	Bacteria	Verrucomicrobiota	Verrucomicrobiae	Chthoniobacterales	Chthoniobacteraceae	Candidatus Udaeobacter	-0.241129	0.0427929	*
ASV21485	Bacteria	Proteobacteria	Alphaproteobacteria	Rhizobiales	Xanthobacteraceae		-0.241129	0.0427929	*
ASV26478	Bacteria	Acidobacteriota	Blastocatellia	Pyrinomonadales	Pyrinomonadaceae	RB41	-0.241129	0.0427929	*
ASV26479	Bacteria	Proteobacteria	Alphaproteobacteria	Rhizobiales	Xanthobacteraceae	Rhodoplanes	-0.241129	0.0427929	*
ASV26480	Bacteria	Proteobacteria	Gammaproteobacteria	Burkholderiales	Oxalobacteraceae	Duganella	-0.241129	0.0427929	*
ASV26481	Bacteria	Acidobacteriota	Acidobacteriae	Bryobacterales	Bryobacteraceae	Bryobacter	-0.241129	0.0427929	*
ASV26482	Bacteria	Bacteroidota	Bacteroidia	Sphingobacteriales	Sphingobacteriaceae	Mucilaginibacter	-0.241129	0.0427929	*
ASV26483	Bacteria	Proteobacteria	Gammaproteobacteria	Burkholderiales	SC-I-84		-0.241129	0.0427929	*
ASV27360	Bacteria	Acidobacteriota	Acidobacteriae	Bryobacterales	Bryobacteraceae	Bryobacter	-0.241129	0.0427929	*
ASV27361	Bacteria	Bacteroidota	Bacteroidia	Chitinophagales	Chitinophagaceae	Ferruginibacter	-0.241129	0.0427929	*
ASV27362	Bacteria	Acidobacteriota	Acidobacteriae	Elev-16S-1166			-0.241129	0.0427929	*
ASV27363	Bacteria	Proteobacteria	Alphaproteobacteria	Rhizobiales	KF-JG30-B3		-0.241129	0.0427929	*
ASV27364	Bacteria	Acidobacteriota	Vicinamibacteria	Subgroup 17			-0.241129	0.0427929	*
ASV27365	Bacteria	Methylomirabilota	Methylomirabilia	Rokubacteriales			-0.241129	0.0427929	*
ASV27366	Bacteria	Proteobacteria	Gammaproteobacteria	Burkholderiales	SC-I-84		-0.241129	0.0427929	*
ASV27367	Bacteria	Bacteroidota	Bacteroidia	Chitinophagales	Chitinophagaceae	Ferruginibacter	-0.241129	0.0427929	*
ASV28280	Bacteria	Proteobacteria	Gammaproteobacteria	Xanthomonadales	Rhodanobacteraceae	Dokdonella	-0.241129	0.0427929	*
ASV28281	Bacteria	Proteobacteria	Gammaproteobacteria	Burkholderiales	Comamonadaceae	Leptothrix	-0.241129	0.0427929	*
ASV28282	Bacteria	Proteobacteria	Alphaproteobacteria	Rhizobiales	Hyphomicrobiaceae	Pedomicrobium	-0.241129	0.0427929	*
ASV28283	Bacteria	Proteobacteria	Gammaproteobacteria	Burkholderiales	Oxalobacteraceae	Undibacterium	-0.241129	0.0427929	*
ASV28284	Bacteria	Acidobacteriota	Acidobacteriae	Solibacterales	Solibacteraceae	Candidatus Solibacter	-0.241129	0.0427929	*
ASV28285	Bacteria	Myxococcota	Polyangia	Haliangiales	Haliangiaceae	Haliangium	-0.241129	0.0427929	*
ASV28286	Bacteria	Bacteroidota	Bacteroidia	Cytophagales	Microscillaceae		-0.241129	0.0427929	*
ASV28287	Bacteria	Acidobacteriota	Holophagae	Subgroup 7			-0.241129	0.0427929	*
ASV28288	Bacteria	Patescibacteria	Parcubacteria				-0.241129	0.0427929	*
ASV28289	Bacteria	Firmicutes	Bacilli	Paenibacillales	Paenibacillaceae	Paenibacillus	-0.241129	0.0427929	*
ASV28290	Bacteria	Proteobacteria	Alphaproteobacteria	Rhizobiales	Beijerinckiaceae	1174-901-12	-0.241129	0.0427929	*
ASV29303	Bacteria	Chloroflexi	Chloroflexia	Chloroflexales	Roseiflexaceae		-0.241129	0.0427929	*
ASV29304	Bacteria	Acidobacteriota	Blastocatellia	2023-11-24			-0.241129	0.0427929	*
ASV29305	Bacteria	Bacteroidota	Bacteroidia	Chitinophagales	Chitinophagaceae	Ferruginibacter	-0.241129	0.0427929	*
ASV29306	Bacteria	Verrucomicrobiota	Chlamydiae	Chlamydiales	Parachlamydiaceae		-0.241129	0.0427929	*
ASV29307	Bacteria	Gemmatimonadota	Gemmatimonadetes	Gemmatimonadales	Gemmatimonadaceae		-0.241129	0.0427929	*
ASV29308	Bacteria	Gemmatimonadota	Gemmatimonadetes	Gemmatimonadales	Gemmatimonadaceae	Gemmatimonas	-0.241129	0.0427929	*
ASV29309	Bacteria	Acidobacteriota	Thermoanaerobaculia	Thermoanaerobaculales	Thermoanaerobaculaceae	Subgroup 10	-0.241129	0.0427929	*
ASV29310	Bacteria	Verrucomicrobiota	Verrucomicrobiae	Chthoniobacterales	Chthoniobacteraceae	Candidatus Udaeobacter	-0.241129	0.0427929	*
ASV29311	Bacteria	Proteobacteria	Gammaproteobacteria	Burkholderiales	Nitrosomonadaceae	MND1	-0.241129	0.0427929	*
ASV29312	Bacteria	Verrucomicrobiota	Verrucomicrobiae	Chthoniobacterales	Chthoniobacteraceae	Candidatus Udaeobacter	-0.241129	0.0427929	*
ASV30377	Bacteria	Gemmatimonadota	Gemmatimonadetes	Gemmatimonadales	Gemmatimonadaceae		-0.241129	0.0427929	*
ASV30378	Bacteria	Bacteroidota	Bacteroidia	Chitinophagales	Chitinophagaceae	Ferruginibacter	-0.241129	0.0427929	*
ASV30379	Bacteria	Bacteroidota	Bacteroidia	Chitinophagales	Chitinophagaceae	Chitinophaga	-0.241129	0.0427929	*
ASV30380	Bacteria	Bacteroidota	Bacteroidia	Sphingobacteriales	env.OPS 17		-0.241129	0.0427929	*
ASV30381	Bacteria	Proteobacteria	Alphaproteobacteria	Rhizobiales	Xanthobacteraceae		-0.241129	0.0427929	*
ASV30382	Bacteria	Proteobacteria	Gammaproteobacteria	Burkholderiales	Oxalobacteraceae	Duganella	-0.241129	0.0427929	*
ASV30383	Bacteria	Verrucomicrobiota	Verrucomicrobiae	Chthoniobacterales	Chthoniobacteraceae	Chthoniobacter	-0.241129	0.0427929	*
ASV30384	Bacteria	Proteobacteria	Gammaproteobacteria	Burkholderiales	Comamonadaceae	Rhizobacter	-0.241129	0.0427929	*
ASV30385	Bacteria	Actinobacteriota	Thermoleophilia	Solirubrobacterales	Solirubrobacteraceae	Solirubrobacter	-0.241129	0.0427929	*
ASV30386	Bacteria	Acidobacteriota	Vicinamibacteria	Vicinamibacterales			-0.241129	0.0427929	*
ASV30387	Bacteria	Verrucomicrobiota	Verrucomicrobiae	Chthoniobacterales	Chthoniobacteraceae	Candidatus Udaeobacter	-0.241129	0.0427929	*
ASV30388	Bacteria	Proteobacteria	Gammaproteobacteria	Burkholderiales	Oxalobacteraceae	Duganella	-0.241129	0.0427929	*
ASV30389	Bacteria	Planctomycetota	Planctomycetes	Gemmatales	Gemmataceae		-0.241129	0.0427929	*
ASV30390	Bacteria	Acidobacteriota	Blastocatellia	2023-11-24			-0.241129	0.0427929	*
ASV30391	Bacteria	Gemmatimonadota	Gemmatimonadetes	Gemmatimonadales	Gemmatimonadaceae		-0.241129	0.0427929	*
ASV31547	Bacteria	Verrucomicrobiota	Verrucomicrobiae	Chthoniobacterales	Chthoniobacteraceae	Chthoniobacter	-0.241129	0.0427929	*
ASV31548	Bacteria	Proteobacteria	Gammaproteobacteria	Burkholderiales	Nitrosomonadaceae	mle1-7	-0.241129	0.0427929	*
ASV31549	Bacteria	Proteobacteria	Gammaproteobacteria	Burkholderiales	Nitrosomonadaceae	mle1-7	-0.241129	0.0427929	*
ASV31550	Bacteria	Verrucomicrobiota	Verrucomicrobiae	Chthoniobacterales	Chthoniobacteraceae	Chthoniobacter	-0.241129	0.0427929	*
ASV31551	Bacteria	Acidobacteriota	Acidobacteriae	Solibacterales	Solibacteraceae	Candidatus Solibacter	-0.241129	0.0427929	*
ASV31552	Bacteria	Chloroflexi	Anaerolineae	Anaerolineales	Anaerolineaceae		-0.241129	0.0427929	*
ASV31553	Bacteria	Bdellovibrionota	Oligoflexia	0319-6G20			-0.241129	0.0427929	*
ASV31554	Bacteria	Proteobacteria	Gammaproteobacteria	Burkholderiales	SC-I-84		-0.241129	0.0427929	*
ASV31555	Bacteria	Proteobacteria	Gammaproteobacteria	Diplorickettsiales	Diplorickettsiaceae		-0.241129	0.0427929	*
ASV31556	Bacteria	Planctomycetota	Planctomycetes	Isosphaerales	Isosphaeraceae	Tundrisphaera	-0.241129	0.0427929	*
ASV32765	Bacteria	Proteobacteria	Alphaproteobacteria	Micavibrionales			-0.241129	0.0427929	*
ASV32766	Bacteria	Acidobacteriota	Blastocatellia	Pyrinomonadales	Pyrinomonadaceae	RB41	-0.241129	0.0427929	*
ASV32767	Bacteria	Bacteroidota	Bacteroidia	Chitinophagales	Chitinophagaceae	Sediminibacterium	-0.241129	0.0427929	*
ASV32768	Bacteria	Proteobacteria	Gammaproteobacteria	Burkholderiales	SC-I-84		-0.241129	0.0427929	*
ASV32769	Bacteria	Proteobacteria	Alphaproteobacteria	Acetobacterales	Acetobacteraceae		-0.241129	0.0427929	*
ASV32770	Bacteria	Acidobacteriota	Blastocatellia	Pyrinomonadales	Pyrinomonadaceae	RB41	-0.241129	0.0427929	*
ASV32771	Bacteria	Proteobacteria	Alphaproteobacteria	Acetobacterales	Acetobacteraceae	Acidisphaera	-0.241129	0.0427929	*
ASV32772	Bacteria	Bacteroidota	Bacteroidia	Sphingobacteriales	Sphingobacteriaceae	Mucilaginibacter	-0.241129	0.0427929	*
ASV34109	Bacteria	Acidobacteriota	Acidobacteriae	Solibacterales	Solibacteraceae	Candidatus Solibacter	-0.241129	0.0427929	*
ASV34110	Bacteria	Proteobacteria	Alphaproteobacteria	Rhizobiales	Xanthobacteraceae		-0.241129	0.0427929	*
ASV34111	Bacteria	Chloroflexi	Anaerolineae	SBR1031	A4b		-0.241129	0.0427929	*
ASV34112	Bacteria	Bacteroidota	Bacteroidia	Chitinophagales	Chitinophagaceae	Terrimonas	-0.241129	0.0427929	*
ASV34113	Bacteria	Gemmatimonadota	Gemmatimonadetes	Gemmatimonadales	Gemmatimonadaceae	Gemmatimonas	-0.241129	0.0427929	*
ASV34114	Bacteria	Verrucomicrobiota	Verrucomicrobiae	Chthoniobacterales	Chthoniobacteraceae	Candidatus Udaeobacter	-0.241129	0.0427929	*
ASV34115	Bacteria	Proteobacteria	Gammaproteobacteria	Burkholderiales	Burkholderiaceae	Limnobacter	-0.241129	0.0427929	*
ASV34116	Bacteria	Desulfobacterota	Desulfuromonadia	Geobacterales	Geobacteraceae	Geobacter	-0.241129	0.0427929	*
ASV34117	Bacteria	Actinobacteriota	Actinobacteria	Corynebacteriales	Mycobacteriaceae	Mycobacterium	-0.241129	0.0427929	*
ASV34118	Bacteria	Acidobacteriota	Vicinamibacteria	Vicinamibacterales	Vicinamibacteraceae		-0.241129	0.0427929	*
ASV34119	Bacteria	Bacteroidota	Bacteroidia	Sphingobacteriales	Sphingobacteriaceae	Mucilaginibacter	-0.241129	0.0427929	*
ASV22188	Bacteria	Firmicutes	Clostridia	Clostridiales	Clostridiaceae	Clostridium sensu stricto 9	-0.241129	0.0427929	*
ASV35594	Bacteria	Proteobacteria	Gammaproteobacteria	Burkholderiales	Nitrosomonadaceae	MND1	-0.241129	0.0427929	*
ASV35595	Bacteria	Actinobacteriota	Actinobacteria	Pseudonocardiales	Pseudonocardiaceae	Pseudonocardia	-0.241129	0.0427929	*
ASV35596	Bacteria	Bacteroidota	Bacteroidia	Chitinophagales	Chitinophagaceae		-0.241129	0.0427929	*
ASV35597	Bacteria	Patescibacteria	Saccharimonadia	Saccharimonadales			-0.241129	0.0427929	*
ASV35598	Bacteria	Acidobacteriota	Blastocatellia	2023-11-24			-0.241129	0.0427929	*
ASV35599	Bacteria	Acidobacteriota	Vicinamibacteria	Vicinamibacterales			-0.241129	0.0427929	*
ASV35600	Bacteria	Proteobacteria	Gammaproteobacteria	Xanthomonadales	Rhodanobacteraceae	Dokdonella	-0.241129	0.0427929	*
ASV35601	Bacteria	Bacteroidota	Bacteroidia	Chitinophagales	Saprospiraceae		-0.241129	0.0427929	*
ASV35602	Bacteria	Bacteroidota	Bacteroidia	Chitinophagales	Chitinophagaceae	Ferruginibacter	-0.241129	0.0427929	*
ASV35603	Bacteria	Chloroflexi	KD4-96				-0.241129	0.0427929	*
ASV35604	Bacteria	Proteobacteria	Alphaproteobacteria	Rhodospirillales			-0.241129	0.0427929	*
ASV35605	Bacteria	Proteobacteria	Gammaproteobacteria	Burkholderiales	Burkholderiaceae	Burkholderia-Caballeronia-Paraburkholderia	-0.241129	0.0427929	*
ASV31467	Bacteria	Bacteroidota	Bacteroidia	Chitinophagales	Chitinophagaceae		-0.241129	0.0427929	*
ASV37217	Bacteria	Planctomycetota	Planctomycetes	Gemmatales	Gemmataceae		-0.241129	0.0427929	*
ASV37218	Bacteria	Actinobacteriota	Actinobacteria	Streptomycetales	Streptomycetaceae	Kitasatospora	-0.241129	0.0427929	*
ASV37219	Bacteria	Bacteroidota	Bacteroidia	Chitinophagales	Chitinophagaceae	Puia	-0.241129	0.0427929	*
ASV37220	Bacteria	Acidobacteriota	Blastocatellia	Blastocatellales	Blastocatellaceae	Aridibacter	-0.241129	0.0427929	*
ASV37221	Bacteria	Bacteroidota	Bacteroidia	Chitinophagales	Chitinophagaceae	Ferruginibacter	-0.241129	0.0427929	*
ASV37222	Bacteria	Acidobacteriota	Acidobacteriae	Acidobacteriales			-0.241129	0.0427929	*
ASV37223	Bacteria	Acidobacteriota	Acidobacteriae	Bryobacterales	Bryobacteraceae	Bryobacter	-0.241129	0.0427929	*
ASV37224	Bacteria	Proteobacteria	Gammaproteobacteria				-0.241129	0.0427929	*
ASV37225	Bacteria	Patescibacteria	Parcubacteria	Candidatus Kaiserbacteria			-0.241129	0.0427929	*
ASV37226	Bacteria	Acidobacteriota	Blastocatellia	DS-100			-0.241129	0.0427929	*
ASV37227	Bacteria	Acidobacteriota	Acidobacteriae	Acidobacteriales	Acidobacteriaceae (Subgroup 1)	Acidipila	-0.241129	0.0427929	*
ASV37228	Bacteria	Planctomycetota	Planctomycetes	Isosphaerales	Isosphaeraceae	Singulisphaera	-0.241129	0.0427929	*
ASV37229	Bacteria	Bacteroidota	Bacteroidia	Sphingobacteriales	Sphingobacteriaceae		-0.241129	0.0427929	*
ASV37230	Bacteria	Proteobacteria	Alphaproteobacteria	Caulobacterales	Caulobacteraceae	Phenylobacterium	-0.241129	0.0427929	*
ASV37231	Bacteria	Chloroflexi	Anaerolineae	SBR1031			-0.241129	0.0427929	*
ASV37232	Bacteria	Desulfobacterota	Desulfuromonadia	Geobacterales	Geobacteraceae	Geobacter	-0.241129	0.0427929	*
ASV37233	Bacteria	Gemmatimonadota	Gemmatimonadetes	Gemmatimonadales	Gemmatimonadaceae		-0.241129	0.0427929	*
ASV37234	Bacteria	Proteobacteria	Gammaproteobacteria	Burkholderiales	Burkholderiaceae	Burkholderia-Caballeronia-Paraburkholderia	-0.241129	0.0427929	*
ASV37235	Bacteria	Proteobacteria	Gammaproteobacteria	Diplorickettsiales	Diplorickettsiaceae		-0.241129	0.0427929	*
ASV37236	Bacteria	Planctomycetota	Phycisphaerae	Phycisphaerales	Phycisphaeraceae	SM1A02	-0.241129	0.0427929	*
ASV37237	Bacteria	Desulfobacterota					-0.241129	0.0427929	*
ASV37238	Bacteria	Patescibacteria	Saccharimonadia	Saccharimonadales	LWQ8		-0.241129	0.0427929	*
ASV37239	Bacteria	Bacteroidota	Bacteroidia	Sphingobacteriales	NS11-12 marine group		-0.241129	0.0427929	*
ASV38853	Bacteria	Planctomycetota	OM190				-0.241129	0.0427929	*
ASV38854	Bacteria	Bacteroidota	Bacteroidia	Sphingobacteriales	env.OPS 17		-0.241129	0.0427929	*
ASV38855	Bacteria	Bacteroidota	Bacteroidia	Chitinophagales	Chitinophagaceae	Ferruginibacter	-0.241129	0.0427929	*
ASV38856	Bacteria	Acidobacteriota	Thermoanaerobaculia	Thermoanaerobaculales	Thermoanaerobaculaceae	Subgroup 10	-0.241129	0.0427929	*
ASV38857	Bacteria	Proteobacteria	Gammaproteobacteria	Burkholderiales	Burkholderiaceae	Burkholderia-Caballeronia-Paraburkholderia	-0.241129	0.0427929	*
ASV38858	Bacteria	Bacteroidota	Bacteroidia	Sphingobacteriales	Sphingobacteriaceae	Mucilaginibacter	-0.241129	0.0427929	*
ASV38859	Bacteria	Bacteroidota	Bacteroidia	Chitinophagales	Chitinophagaceae	Terrimonas	-0.241129	0.0427929	*
ASV38860	Bacteria	Chloroflexi	TK10				-0.241129	0.0427929	*
ASV38861	Bacteria	Actinobacteriota	Acidimicrobiia				-0.241129	0.0427929	*
ASV38862	Bacteria	FCPU426					-0.241129	0.0427929	*
ASV38863	Bacteria	Firmicutes	Bacilli	Bacillales	Bacillaceae	Anoxybacillus	-0.241129	0.0427929	*
ASV38864	Bacteria	Proteobacteria	Alphaproteobacteria	Rhizobiales	Xanthobacteraceae	Rhodoplanes	-0.241129	0.0427929	*
ASV38865	Bacteria	Proteobacteria	Alphaproteobacteria	Rhizobiales		Bauldia	-0.241129	0.0427929	*
ASV38866	Bacteria	Desulfobacterota					-0.241129	0.0427929	*
ASV38867	Bacteria	Proteobacteria	Gammaproteobacteria	Burkholderiales	Comamonadaceae	Xylophilus	-0.241129	0.0427929	*
ASV38868	Bacteria	Patescibacteria	Dojkabacteria				-0.241129	0.0427929	*
ASV38869	Bacteria	Actinobacteriota	Acidimicrobiia	IMCC26256			-0.241129	0.0427929	*
ASV38870	Bacteria	Desulfobacterota					-0.241129	0.0427929	*
ASV38871	Bacteria	Planctomycetota	Planctomycetes	Gemmatales	Gemmataceae		-0.241129	0.0427929	*
ASV38872	Bacteria	Bacteroidota	Bacteroidia	Chitinophagales	Chitinophagaceae	Terrimonas	-0.241129	0.0427929	*
ASV38873	Bacteria	Verrucomicrobiota	Verrucomicrobiae	Chthoniobacterales	Chthoniobacteraceae	Candidatus Udaeobacter	-0.241129	0.0427929	*
ASV38874	Bacteria	Acidobacteriota	Acidobacteriae	Bryobacterales	Bryobacteraceae	Bryobacter	-0.241129	0.0427929	*
ASV38875	Bacteria	Bacteroidota	Bacteroidia	Chitinophagales	Chitinophagaceae	Terrimonas	-0.241129	0.0427929	*
ASV40661	Bacteria	Bacteroidota	Bacteroidia	Sphingobacteriales	NS11-12 marine group		-0.241129	0.0427929	*
ASV40662	Bacteria	Verrucomicrobiota	Verrucomicrobiae	Chthoniobacterales	Chthoniobacteraceae	Candidatus Udaeobacter	-0.241129	0.0427929	*
ASV40663	Bacteria	Proteobacteria	Gammaproteobacteria				-0.241129	0.0427929	*
ASV40664	Bacteria	Planctomycetota	OM190				-0.241129	0.0427929	*
ASV40665	Bacteria	Myxococcota	Polyangia	mle1-27			-0.241129	0.0427929	*
ASV40666	Bacteria	Proteobacteria	Gammaproteobacteria	Diplorickettsiales	Diplorickettsiaceae		-0.241129	0.0427929	*
ASV40667	Bacteria	Acidobacteriota	Vicinamibacteria	Vicinamibacterales			-0.241129	0.0427929	*
ASV40668	Bacteria	Proteobacteria	Gammaproteobacteria	Burkholderiales	TRA3-20		-0.241129	0.0427929	*
ASV40669	Bacteria	Proteobacteria	Alphaproteobacteria	Acetobacterales	Acetobacteraceae		-0.241129	0.0427929	*
ASV40670	Bacteria	Proteobacteria	Alphaproteobacteria	Rickettsiales	SM2D12		-0.241129	0.0427929	*
ASV40671	Bacteria	Myxococcota	Polyangia	Haliangiales	Haliangiaceae	Haliangium	-0.241129	0.0427929	*
ASV40672	Bacteria	Desulfobacterota	Desulfuromonadia	Geobacterales	Geobacteraceae	Geobacter	-0.241129	0.0427929	*
ASV40673	Bacteria	Bacteroidota	Bacteroidia	Chitinophagales	Chitinophagaceae	Terrimonas	-0.241129	0.0427929	*
ASV40674	Bacteria	Myxococcota	Polyangia	Polyangiales	BIrii41		-0.241129	0.0427929	*
ASV40675	Bacteria	NB1-j					-0.241129	0.0427929	*
ASV40676	Bacteria	Actinobacteriota	Actinobacteria	Catenulisporales	Catenulisporaceae	Catenulispora	-0.241129	0.0427929	*
ASV42680	Bacteria	Bacteroidota	Bacteroidia	Chitinophagales	Chitinophagaceae	Puia	-0.241129	0.0427929	*
ASV42681	Bacteria	Proteobacteria	Alphaproteobacteria	Rhizobiales	Xanthobacteraceae	Pseudolabrys	-0.241129	0.0427929	*
ASV42682	Bacteria	Gemmatimonadota	Gemmatimonadetes	Gemmatimonadales	Gemmatimonadaceae	Gemmatimonas	-0.241129	0.0427929	*
ASV42683	Bacteria	Proteobacteria	Gammaproteobacteria	Burkholderiales	Nitrosomonadaceae	Ellin6067	-0.241129	0.0427929	*
ASV42684	Bacteria	Proteobacteria	Gammaproteobacteria	Xanthomonadales	Rhodanobacteraceae	Dokdonella	-0.241129	0.0427929	*
ASV42685	Bacteria	Myxococcota	Polyangia	Polyangiales	Phaselicystidaceae	Phaselicystis	-0.241129	0.0427929	*
ASV42686	Bacteria	Planctomycetota	Planctomycetes	Gemmatales	Gemmataceae		-0.241129	0.0427929	*
ASV42687	Bacteria	Proteobacteria	Gammaproteobacteria	Burkholderiales	Comamonadaceae	Rhizobacter	-0.241129	0.0427929	*
ASV42688	Bacteria	Myxococcota	Polyangia	Haliangiales	Haliangiaceae	Haliangium	-0.241129	0.0427929	*
ASV42689	Bacteria	Actinobacteriota	Actinobacteria	Corynebacteriales	Nocardiaceae	Nocardia	-0.241129	0.0427929	*
ASV42690	Bacteria	Chloroflexi	Chloroflexia	Kallotenuales	AKIW781		-0.241129	0.0427929	*
ASV42691	Bacteria	Acidobacteriota	Subgroup 22				-0.241129	0.0427929	*
ASV42692	Bacteria	Bdellovibrionota	Bdellovibrionia	Bdellovibrionales	Bdellovibrionaceae	Bdellovibrio	-0.241129	0.0427929	*
ASV42693	Bacteria	Bacteroidota	Bacteroidia	Sphingobacteriales	env.OPS 17		-0.241129	0.0427929	*
ASV42694	Bacteria	Acidobacteriota	Vicinamibacteria	Vicinamibacterales			-0.241129	0.0427929	*
ASV44845	Bacteria	Verrucomicrobiota	Verrucomicrobiae	Methylacidiphilales	Methylacidiphilaceae		-0.241129	0.0427929	*
ASV44846	Bacteria	Proteobacteria	Gammaproteobacteria	Salinisphaerales	Solimonadaceae	Nevskia	-0.241129	0.0427929	*
ASV44847	Bacteria	Gemmatimonadota	Gemmatimonadetes	Gemmatimonadales	Gemmatimonadaceae		-0.241129	0.0427929	*
ASV44848	Bacteria	Chloroflexi	KD4-96				-0.241129	0.0427929	*
ASV44849	Bacteria	Bacteroidota	Bacteroidia	Sphingobacteriales	env.OPS 17		-0.241129	0.0427929	*
ASV44850	Bacteria	Bacteroidota	Bacteroidia	Sphingobacteriales	env.OPS 17		-0.241129	0.0427929	*
ASV44851	Bacteria	Acidobacteriota	Acidobacteriae	Solibacterales	Solibacteraceae	Candidatus Solibacter	-0.241129	0.0427929	*
ASV44852	Bacteria	Myxococcota	Polyangia	Haliangiales	Haliangiaceae	Haliangium	-0.241129	0.0427929	*
ASV44853	Bacteria	Proteobacteria	Gammaproteobacteria	Diplorickettsiales	Diplorickettsiaceae	Aquicella	-0.241129	0.0427929	*
ASV44854	Bacteria	Verrucomicrobiota	Verrucomicrobiae	Chthoniobacterales	Chthoniobacteraceae	Chthoniobacter	-0.241129	0.0427929	*
ASV44855	Bacteria	Patescibacteria	Saccharimonadia	Saccharimonadales	Saccharimonadaceae	TM7a	-0.241129	0.0427929	*
ASV44856	Bacteria	Bacteroidota	Bacteroidia	Chitinophagales	Chitinophagaceae	Terrimonas	-0.241129	0.0427929	*
ASV44857	Bacteria	Bacteroidota	Bacteroidia	Cytophagales	Microscillaceae		-0.241129	0.0427929	*
ASV44858	Bacteria	Verrucomicrobiota	Verrucomicrobiae	Chthoniobacterales	Chthoniobacteraceae	Candidatus Udaeobacter	-0.241129	0.0427929	*
ASV44859	Bacteria	Bdellovibrionota	Bdellovibrionia	Bdellovibrionales	Bdellovibrionaceae	OM27 clade	-0.241129	0.0427929	*
ASV44860	Bacteria	Proteobacteria	Gammaproteobacteria	Burkholderiales	Oxalobacteraceae	[Aquaspirillum] arcticum group	-0.241129	0.0427929	*
ASV44861	Bacteria	Actinobacteriota	Actinobacteria	Propionibacteriales	Nocardioidaceae	Nocardioides	-0.241129	0.0427929	*
ASV44862	Bacteria	Proteobacteria	Alphaproteobacteria	Elsterales	Elsteraceae	Aliidongia	-0.241129	0.0427929	*
ASV44863	Bacteria	Actinobacteriota	Actinobacteria	Micromonosporales	Micromonosporaceae	Actinoplanes	-0.241129	0.0427929	*
ASV44864	Bacteria	Myxococcota	Polyangia	MSB-4B10			-0.241129	0.0427929	*
ASV44865	Bacteria	Bacteroidota	Bacteroidia	Sphingobacteriales	Sphingobacteriaceae	Mucilaginibacter	-0.241129	0.0427929	*
ASV44866	Bacteria	Chloroflexi	Anaerolineae	SBR1031	A4b		-0.241129	0.0427929	*
ASV47073	Bacteria	Proteobacteria	Alphaproteobacteria	Rhizobiales	Beijerinckiaceae	Methylocapsa	-0.241129	0.0427929	*
ASV47074	Bacteria	Proteobacteria	Alphaproteobacteria	Micavibrionales	Micavibrionaceae		-0.241129	0.0427929	*
ASV47075	Bacteria	Bacteroidota	Bacteroidia	Sphingobacteriales	Sphingobacteriaceae	Mucilaginibacter	-0.241129	0.0427929	*
ASV47076	Bacteria	Acidobacteriota	Blastocatellia	Pyrinomonadales	Pyrinomonadaceae	RB41	-0.241129	0.0427929	*
ASV47077	Bacteria	Bacteroidota	Bacteroidia	Chitinophagales	Chitinophagaceae	Parafilimonas	-0.241129	0.0427929	*
ASV47078	Bacteria	Proteobacteria	Gammaproteobacteria	Burkholderiales	Nitrosomonadaceae	Ellin6067	-0.241129	0.0427929	*
ASV47079	Bacteria	Proteobacteria	Gammaproteobacteria	Burkholderiales	Oxalobacteraceae		-0.241129	0.0427929	*
ASV47080	Bacteria	Bacteroidota	Bacteroidia	Chitinophagales	Chitinophagaceae	Ferruginibacter	-0.241129	0.0427929	*
ASV47081	Bacteria	Bacteroidota	Bacteroidia	Sphingobacteriales	Sphingobacteriaceae		-0.241129	0.0427929	*
ASV47082	Bacteria	Verrucomicrobiota	Verrucomicrobiae	Pedosphaerales	Pedosphaeraceae	Ellin516	-0.241129	0.0427929	*
ASV47083	Bacteria	Actinobacteriota	Thermoleophilia	Gaiellales			-0.241129	0.0427929	*
ASV47084	Bacteria	Bacteroidota	Bacteroidia	Chitinophagales	Chitinophagaceae	Edaphobaculum	-0.241129	0.0427929	*
ASV47085	Bacteria	Proteobacteria	Gammaproteobacteria	Burkholderiales	Comamonadaceae	Leptothrix	-0.241129	0.0427929	*
ASV47086	Bacteria	Verrucomicrobiota	Verrucomicrobiae	Chthoniobacterales	Chthoniobacteraceae	Candidatus Udaeobacter	-0.241129	0.0427929	*
ASV47087	Bacteria	Proteobacteria	Gammaproteobacteria	Salinisphaerales	Solimonadaceae	Nevskia	-0.241129	0.0427929	*
ASV47088	Bacteria	Bacteroidota	Bacteroidia	Sphingobacteriales	Sphingobacteriaceae	Mucilaginibacter	-0.241129	0.0427929	*
ASV47089	Bacteria	Verrucomicrobiota	Verrucomicrobiae	Chthoniobacterales	Chthoniobacteraceae	Candidatus Udaeobacter	-0.241129	0.0427929	*
ASV47090	Bacteria	Firmicutes	Bacilli	Paenibacillales	Paenibacillaceae	Cohnella	-0.241129	0.0427929	*
ASV47091	Bacteria	Bacteroidota	Bacteroidia	Sphingobacteriales	Sphingobacteriaceae	Mucilaginibacter	-0.241129	0.0427929	*
ASV47092	Bacteria	Acidobacteriota	Vicinamibacteria	Vicinamibacterales			-0.241129	0.0427929	*
ASV47093	Bacteria	Chloroflexi	Anaerolineae	SBR1031			-0.241129	0.0427929	*
ASV47094	Bacteria	Proteobacteria	Gammaproteobacteria	PLTA13			-0.241129	0.0427929	*
ASV47095	Bacteria	Verrucomicrobiota	Chlamydiae	Chlamydiales	Simkaniaceae		-0.241129	0.0427929	*
ASV47096	Bacteria	Acidobacteriota	Vicinamibacteria	Vicinamibacterales			-0.241129	0.0427929	*
ASV47097	Bacteria	Acidobacteriota	Acidobacteriae	Solibacterales	Solibacteraceae	Candidatus Solibacter	-0.241129	0.0427929	*
ASV47098	Bacteria	Bacteroidota	Bacteroidia	Flavobacteriales	NS9 marine group		-0.241129	0.0427929	*
ASV47099	Bacteria	Proteobacteria	Gammaproteobacteria	Steroidobacterales	Woeseiaceae	JTB255 marine benthic group	-0.241129	0.0427929	*
ASV47100	Bacteria	Proteobacteria	Gammaproteobacteria	Burkholderiales	Comamonadaceae	Rhizobacter	-0.241129	0.0427929	*
ASV26486	Bacteria	Actinobacteriota	Actinobacteria	Micromonosporales	Micromonosporaceae		-0.241129	0.0427929	*
ASV29314	Bacteria	Bacteroidota	Bacteroidia	Sphingobacteriales	env.OPS 17		-0.241129	0.0427929	*
ASV49508	Bacteria	Planctomycetota	Planctomycetes				-0.241129	0.0427929	*
ASV49509	Bacteria	Actinobacteriota	Thermoleophilia	Solirubrobacterales	67-14		-0.241129	0.0427929	*
ASV49510	Bacteria	Verrucomicrobiota	Verrucomicrobiae	Pedosphaerales	Pedosphaeraceae	Pedosphaera	-0.241129	0.0427929	*
ASV49511	Bacteria	Verrucomicrobiota	Verrucomicrobiae	Chthoniobacterales	Chthoniobacteraceae	Candidatus Udaeobacter	-0.241129	0.0427929	*
ASV49512	Bacteria	Firmicutes	Clostridia	Clostridiales	Clostridiaceae		-0.241129	0.0427929	*
ASV49513	Bacteria	Bacteroidota	Bacteroidia	Sphingobacteriales	Sphingobacteriaceae	Mucilaginibacter	-0.241129	0.0427929	*
ASV49514	Bacteria	Proteobacteria	Gammaproteobacteria	Burkholderiales	SC-I-84		-0.241129	0.0427929	*
ASV49515	Bacteria	Verrucomicrobiota	Verrucomicrobiae	S-BQ2-57 soil group			-0.241129	0.0427929	*
ASV49516	Bacteria	Bdellovibrionota	Oligoflexia	0319-6G20			-0.241129	0.0427929	*
ASV49517	Bacteria	Proteobacteria	Gammaproteobacteria	Burkholderiales	Nitrosomonadaceae	IS-44	-0.241129	0.0427929	*
ASV49518	Bacteria	Bacteroidota	Bacteroidia	Sphingobacteriales	env.OPS 17		-0.241129	0.0427929	*
ASV49519	Bacteria	Bacteroidota	Bacteroidia	Chitinophagales	37-13		-0.241129	0.0427929	*
ASV49520	Bacteria	Planctomycetota	Phycisphaerae	Phycisphaerales	Phycisphaeraceae	SM1A02	-0.241129	0.0427929	*
ASV49521	Bacteria	Proteobacteria	Alphaproteobacteria	Rhizobiales			-0.241129	0.0427929	*
ASV49522	Bacteria	Patescibacteria	Saccharimonadia	Saccharimonadales	LWQ8		-0.241129	0.0427929	*
ASV49523	Bacteria	Planctomycetota	Planctomycetes	Isosphaerales	Isosphaeraceae		-0.241129	0.0427929	*
ASV49524	Bacteria	Actinobacteriota	Thermoleophilia	Solirubrobacterales	67-14		-0.241129	0.0427929	*
ASV49525	Bacteria	Actinobacteriota	Acidimicrobiia	IMCC26256			-0.241129	0.0427929	*
ASV49526	Bacteria	Patescibacteria	Saccharimonadia	Saccharimonadales			-0.241129	0.0427929	*
ASV49527	Bacteria	Verrucomicrobiota	Verrucomicrobiae	Methylacidiphilales	Methylacidiphilaceae		-0.241129	0.0427929	*
ASV49528	Bacteria	Armatimonadota	Fimbriimonadia	Fimbriimonadales	Fimbriimonadaceae	Fimbriimonas	-0.241129	0.0427929	*
ASV49529	Bacteria	Proteobacteria	Alphaproteobacteria	Rhizobiales	Xanthobacteraceae		-0.241129	0.0427929	*
ASV52028	Bacteria	Myxococcota	Polyangia	Haliangiales	Haliangiaceae	Haliangium	-0.241129	0.0427929	*
ASV52029	Bacteria	Proteobacteria	Gammaproteobacteria	Burkholderiales	Nitrosomonadaceae	GOUTA6	-0.241129	0.0427929	*
ASV52030	Bacteria	Myxococcota	Myxococcia	Myxococcales	Myxococcaceae	KD3-10	-0.241129	0.0427929	*
ASV52031	Bacteria	Proteobacteria	Gammaproteobacteria	Burkholderiales	SC-I-84		-0.241129	0.0427929	*
ASV52032	Bacteria	Patescibacteria	Saccharimonadia	Saccharimonadales	LWQ8		-0.241129	0.0427929	*
ASV52033	Bacteria	Bacteroidota	Bacteroidia	Flavobacteriales	Flavobacteriaceae	Flavobacterium	-0.241129	0.0427929	*
ASV52034	Bacteria	Actinobacteriota	Thermoleophilia	Solirubrobacterales	67-14		-0.241129	0.0427929	*
ASV52035	Bacteria	Myxococcota	Polyangia	Blfdi19			-0.241129	0.0427929	*
ASV52036	Bacteria	Actinobacteriota	Thermoleophilia	Solirubrobacterales	67-14		-0.241129	0.0427929	*
ASV52037	Bacteria	Dependentiae	Babeliae	Babeliales	Vermiphilaceae		-0.241129	0.0427929	*
ASV52038	Bacteria	Bacteroidota	Bacteroidia	Chitinophagales	Chitinophagaceae	Edaphobaculum	-0.241129	0.0427929	*
ASV52039	Bacteria	Gemmatimonadota	Gemmatimonadetes	Gemmatimonadales	Gemmatimonadaceae	Gemmatimonas	-0.241129	0.0427929	*
ASV52040	Bacteria	Verrucomicrobiota	Verrucomicrobiae	Chthoniobacterales	Terrimicrobiaceae	Terrimicrobium	-0.241129	0.0427929	*
ASV52041	Bacteria	Actinobacteriota	Thermoleophilia	Solirubrobacterales	Solirubrobacteraceae	Conexibacter	-0.241129	0.0427929	*
ASV52042	Bacteria	Bacteroidota	Bacteroidia	Sphingobacteriales	env.OPS 17		-0.241129	0.0427929	*
ASV52043	Bacteria	Bacteroidota	Bacteroidia	Chitinophagales			-0.241129	0.0427929	*
ASV52044	Bacteria	Acidobacteriota	Holophagae	Subgroup 7			-0.241129	0.0427929	*
ASV52045	Bacteria	Bacteroidota	Bacteroidia	Cytophagales	Microscillaceae		-0.241129	0.0427929	*
ASV52046	Bacteria	Gemmatimonadota	S0134 terrestrial group				-0.241129	0.0427929	*
ASV52047	Bacteria	Bacteroidota	Bacteroidia	Flavobacteriales	Flavobacteriaceae	Flavobacterium	-0.241129	0.0427929	*
ASV52048	Bacteria	Acidobacteriota	Vicinamibacteria	Vicinamibacterales			-0.241129	0.0427929	*
ASV52049	Bacteria	Actinobacteriota	Acidimicrobiia	Microtrichales	Iamiaceae	Iamia	-0.241129	0.0427929	*
ASV52050	Bacteria	Patescibacteria	Saccharimonadia	Saccharimonadales	WWH38		-0.241129	0.0427929	*
ASV52051	Bacteria	Verrucomicrobiota	Verrucomicrobiae	Chthoniobacterales	Chthoniobacteraceae	Chthoniobacter	-0.241129	0.0427929	*
ASV54672	Bacteria	Verrucomicrobiota	Verrucomicrobiae	Pedosphaerales	Pedosphaeraceae		-0.241129	0.0427929	*
ASV54673	Bacteria	Verrucomicrobiota	Verrucomicrobiae	Chthoniobacterales	Xiphinematobacteraceae	Candidatus Xiphinematobacter	-0.241129	0.0427929	*
ASV54674	Bacteria	Dependentiae	Babeliae	Babeliales	Vermiphilaceae		-0.241129	0.0427929	*
ASV54675	Bacteria	Acidobacteriota	Blastocatellia	Blastocatellales	Blastocatellaceae	JGI 0001001-H03	-0.241129	0.0427929	*
ASV54676	Bacteria	Verrucomicrobiota	Chlamydiae	Chlamydiales	Parachlamydiaceae		-0.241129	0.0427929	*
ASV54677	Bacteria	Proteobacteria	Gammaproteobacteria	Diplorickettsiales	Diplorickettsiaceae	Rickettsiella	-0.241129	0.0427929	*
ASV54678	Bacteria	Verrucomicrobiota	Verrucomicrobiae	Chthoniobacterales	Chthoniobacteraceae	Candidatus Udaeobacter	-0.241129	0.0427929	*
ASV54679	Bacteria	Bacteroidota	Bacteroidia	Sphingobacteriales	Lentimicrobiaceae	Lentimicrobium	-0.241129	0.0427929	*
ASV54680	Bacteria	Planctomycetota	Planctomycetes	Isosphaerales	Isosphaeraceae		-0.241129	0.0427929	*
ASV54681	Bacteria	Patescibacteria	Parcubacteria	Candidatus Kaiserbacteria			-0.241129	0.0427929	*
ASV54682	Bacteria	Patescibacteria	Saccharimonadia	Saccharimonadales	LWQ8		-0.241129	0.0427929	*
ASV54683	Bacteria	MBNT15					-0.241129	0.0427929	*
ASV54684	Bacteria	Acidobacteriota	Blastocatellia	DS-100			-0.241129	0.0427929	*
ASV54685	Bacteria	Chloroflexi	Anaerolineae	SBR1031	A4b		-0.241129	0.0427929	*
ASV54686	Bacteria	Proteobacteria	Gammaproteobacteria	Burkholderiales	SC-I-84		-0.241129	0.0427929	*
ASV54687	Bacteria	Proteobacteria	Gammaproteobacteria	Burkholderiales	SC-I-84		-0.241129	0.0427929	*
ASV54688	Bacteria	Acidobacteriota	Vicinamibacteria	Vicinamibacterales			-0.241129	0.0427929	*
ASV54689	Bacteria	Actinobacteriota	Thermoleophilia	Solirubrobacterales	Solirubrobacteraceae	Patulibacter	-0.241129	0.0427929	*
ASV54690	Bacteria	Gemmatimonadota	Gemmatimonadetes	Gemmatimonadales	Gemmatimonadaceae		-0.241129	0.0427929	*
ASV54691	Bacteria	Latescibacterota					-0.241129	0.0427929	*
ASV54692	Bacteria	Patescibacteria	Saccharimonadia	Saccharimonadales			-0.241129	0.0427929	*
ASV54693	Bacteria	Acidobacteriota	Blastocatellia	Blastocatellales	Blastocatellaceae	JGI 0001001-H03	-0.241129	0.0427929	*
ASV54694	Bacteria	Acidobacteriota	Thermoanaerobaculia	Thermoanaerobaculales	Thermoanaerobaculaceae	Subgroup 10	-0.241129	0.0427929	*
ASV54695	Bacteria	Verrucomicrobiota	Verrucomicrobiae	Chthoniobacterales	Chthoniobacteraceae	Chthoniobacter	-0.241129	0.0427929	*
ASV54696	Bacteria	Planctomycetota	Planctomycetes	Gemmatales	Gemmataceae		-0.241129	0.0427929	*
ASV54697	Bacteria	Proteobacteria	Alphaproteobacteria	Defluviicoccales			-0.241129	0.0427929	*
ASV54698	Bacteria	Chloroflexi	Chloroflexia	Thermomicrobiales	JG30-KF-CM45		-0.241129	0.0427929	*
ASV54699	Bacteria	Patescibacteria	Saccharimonadia	Saccharimonadales	LWQ8		-0.241129	0.0427929	*
ASV54700	Bacteria	Bacteroidota	Bacteroidia	Sphingobacteriales	AKYH767		-0.241129	0.0427929	*
ASV54701	Bacteria	Proteobacteria	Alphaproteobacteria	Micavibrionales	Micavibrionaceae		-0.241129	0.0427929	*
ASV54702	Bacteria	Proteobacteria	Gammaproteobacteria	Burkholderiales	Oxalobacteraceae	Undibacterium	-0.241129	0.0427929	*
ASV54703	Bacteria	Acidobacteriota	Vicinamibacteria	Subgroup 17			-0.241129	0.0427929	*
ASV54704	Bacteria	Proteobacteria	Gammaproteobacteria	Burkholderiales	Sutterellaceae		-0.241129	0.0427929	*
ASV54705	Bacteria	Acidobacteriota	Vicinamibacteria	Vicinamibacterales	Vicinamibacteraceae		-0.241129	0.0427929	*
ASV54706	Bacteria	Bdellovibrionota	Bdellovibrionia	Bdellovibrionales	Bdellovibrionaceae	OM27 clade	-0.241129	0.0427929	*
ASV54707	Bacteria	Fibrobacterota	Fibrobacteria	Fibrobacterales	Fibrobacteraceae		-0.241129	0.0427929	*
ASV54708	Bacteria	Verrucomicrobiota	Chlamydiae	Chlamydiales	Chlamydiaceae		-0.241129	0.0427929	*
ASV54709	Bacteria	Proteobacteria	Alphaproteobacteria	Rhodospirillales			-0.241129	0.0427929	*
ASV2943	Bacteria	Proteobacteria	Alphaproteobacteria	Rhizobiales	Xanthobacteraceae	Bradyrhizobium	-0.241088	0.0428301	*
ASV2548	Bacteria	Acidobacteriota	Thermoanaerobaculia	Thermoanaerobaculales	Thermoanaerobaculaceae	Subgroup 10	-0.241054	0.0428604	*
ASV3609	Bacteria	Cyanobacteria	Cyanobacteriia	Chloroplast			-0.241054	0.0428604	*
ASV6607	Bacteria	Gemmatimonadota	Longimicrobia	Longimicrobiales	Longimicrobiaceae	YC-ZSS-LKJ147	-0.241054	0.0428604	*
ASV6719	Bacteria	Gemmatimonadota	Longimicrobia	Longimicrobiales	Longimicrobiaceae	YC-ZSS-LKJ147	-0.241054	0.0428604	*
ASV9002	Bacteria	Acidobacteriota	Blastocatellia	Pyrinomonadales	Pyrinomonadaceae	RB41	-0.241054	0.0428604	*
ASV9937	Bacteria	Actinobacteriota	Actinobacteria	Propionibacteriales	Nocardioidaceae	Nocardioides	-0.241054	0.0428604	*
ASV10185	Bacteria	Gemmatimonadota	Gemmatimonadetes	Gemmatimonadales	Gemmatimonadaceae	Gemmatimonas	-0.241054	0.0428604	*
ASV11394	Bacteria	Actinobacteriota	Actinobacteria	Pseudonocardiales	Pseudonocardiaceae	Crossiella	-0.241054	0.0428604	*
ASV9369	Bacteria	Actinobacteriota	Thermoleophilia	Solirubrobacterales	Solirubrobacteraceae	Conexibacter	-0.241054	0.0428604	*
ASV12035	Bacteria	Gemmatimonadota	Gemmatimonadetes	Gemmatimonadales	Gemmatimonadaceae	Roseisolibacter	-0.241054	0.0428604	*
ASV12933	Bacteria	Actinobacteriota	Actinobacteria	Frankiales	Geodermatophilaceae	Geodermatophilus	-0.241054	0.0428604	*
ASV13319	Bacteria	Bacteroidota	Kapabacteria	Kapabacteriales			-0.241054	0.0428604	*
ASV13536	Bacteria	Proteobacteria	Gammaproteobacteria	Burkholderiales	Nitrosomonadaceae		-0.241054	0.0428604	*
ASV13964	Bacteria	Acidobacteriota	Holophagae	Subgroup 7			-0.241054	0.0428604	*
ASV14945	Bacteria	Actinobacteriota	Acidimicrobiia				-0.241054	0.0428604	*
ASV15208	Bacteria	Bdellovibrionota	Oligoflexia	0319-6G20			-0.241054	0.0428604	*
ASV16068	Bacteria	Gemmatimonadota	Gemmatimonadetes	Gemmatimonadales	Gemmatimonadaceae	Gemmatimonas	-0.241054	0.0428604	*
ASV16392	Bacteria	Bacteroidota	Bacteroidia	Chitinophagales	Chitinophagaceae	Flavisolibacter	-0.241054	0.0428604	*
ASV17454	Bacteria	Gemmatimonadota	Gemmatimonadetes	Gemmatimonadales	Gemmatimonadaceae		-0.241054	0.0428604	*
ASV17455	Bacteria	Proteobacteria	Gammaproteobacteria	Burkholderiales	TRA3-20		-0.241054	0.0428604	*
ASV17825	Bacteria	Gemmatimonadota	Longimicrobia	Longimicrobiales	Longimicrobiaceae	YC-ZSS-LKJ147	-0.241054	0.0428604	*
ASV18222	Bacteria	Myxococcota	Polyangia	Haliangiales	Haliangiaceae	Haliangium	-0.241054	0.0428604	*
ASV18619	Bacteria	Actinobacteriota	Actinobacteria	Micromonosporales	Micromonosporaceae		-0.241054	0.0428604	*
ASV19046	Bacteria	Actinobacteriota	Actinobacteria	Propionibacteriales	Nocardioidaceae	Nocardioides	-0.241054	0.0428604	*
ASV19047	Bacteria	Bdellovibrionota	Oligoflexia	0319-6G20			-0.241054	0.0428604	*
ASV19504	Bacteria	Proteobacteria	Alphaproteobacteria	Rhizobiales	KF-JG30-B3		-0.241054	0.0428604	*
ASV19505	Bacteria	Acidobacteriota	Thermoanaerobaculia	Thermoanaerobaculales	Thermoanaerobaculaceae	Subgroup 10	-0.241054	0.0428604	*
ASV19506	Bacteria	Myxococcota	Polyangia	Polyangiales	Phaselicystidaceae	Phaselicystis	-0.241054	0.0428604	*
ASV19507	Bacteria	Gemmatimonadota	Gemmatimonadetes	Gemmatimonadales	Gemmatimonadaceae	Gemmatimonas	-0.241054	0.0428604	*
ASV19508	Bacteria	Gemmatimonadota	Longimicrobia	Longimicrobiales	Longimicrobiaceae	YC-ZSS-LKJ147	-0.241054	0.0428604	*
ASV7044	Bacteria	Acidobacteriota	Acidobacteriae	Bryobacterales	Bryobacteraceae	Bryobacter	-0.241054	0.0428604	*
ASV19987	Bacteria	Planctomycetota	Planctomycetes	Isosphaerales	Isosphaeraceae	Candidatus Nostocoida	-0.241054	0.0428604	*
ASV19988	Bacteria	Acidobacteriota	Acidobacteriae	Bryobacterales	Bryobacteraceae	Bryobacter	-0.241054	0.0428604	*
ASV19989	Bacteria	Gemmatimonadota	Gemmatimonadetes	Gemmatimonadales	Gemmatimonadaceae	Gemmatimonas	-0.241054	0.0428604	*
ASV20527	Bacteria	Verrucomicrobiota	Verrucomicrobiae	Opitutales	Opitutaceae	Opitutus	-0.241054	0.0428604	*
ASV21049	Bacteria	Proteobacteria	Alphaproteobacteria	Rhizobiales	Beijerinckiaceae	Microvirga	-0.241054	0.0428604	*
ASV21050	Bacteria	Gemmatimonadota	Gemmatimonadetes	Gemmatimonadales	Gemmatimonadaceae	Gemmatimonas	-0.241054	0.0428604	*
ASV21051	Bacteria	Patescibacteria	Saccharimonadia	Saccharimonadales			-0.241054	0.0428604	*
ASV21052	Bacteria	Acidobacteriota	Vicinamibacteria	Vicinamibacterales			-0.241054	0.0428604	*
ASV21655	Bacteria	Bacteroidota	Bacteroidia	Chitinophagales	Chitinophagaceae	Flavisolibacter	-0.241054	0.0428604	*
ASV21656	Bacteria	Acidobacteriota	Acidobacteriae	Subgroup 2			-0.241054	0.0428604	*
ASV21657	Bacteria	Actinobacteriota	Actinobacteria	Pseudonocardiales	Pseudonocardiaceae	Amycolatopsis	-0.241054	0.0428604	*
ASV21658	Bacteria	Actinobacteriota	Actinobacteria	Frankiales			-0.241054	0.0428604	*
ASV21659	Bacteria	Proteobacteria	Gammaproteobacteria	Burkholderiales	TRA3-20		-0.241054	0.0428604	*
ASV22299	Bacteria	Firmicutes	Bacilli	Paenibacillales	Paenibacillaceae	Cohnella	-0.241054	0.0428604	*
ASV22300	Bacteria	Gemmatimonadota	Gemmatimonadetes	Gemmatimonadales	Gemmatimonadaceae	Gemmatimonas	-0.241054	0.0428604	*
ASV22301	Bacteria	Gemmatimonadota	Gemmatimonadetes	Gemmatimonadales	Gemmatimonadaceae		-0.241054	0.0428604	*
ASV22930	Bacteria	Acidobacteriota	Blastocatellia	Blastocatellales	Blastocatellaceae	Blastocatella	-0.241054	0.0428604	*
ASV22931	Bacteria	Proteobacteria	Gammaproteobacteria	Burkholderiales	TRA3-20		-0.241054	0.0428604	*
ASV22932	Bacteria	Gemmatimonadota	Gemmatimonadetes	Gemmatimonadales	Gemmatimonadaceae	Gemmatimonas	-0.241054	0.0428604	*
ASV22933	Bacteria	Bacteroidota	Bacteroidia	Cytophagales			-0.241054	0.0428604	*
ASV23647	Bacteria	Proteobacteria	Gammaproteobacteria	Burkholderiales	SC-I-84		-0.241054	0.0428604	*
ASV23648	Bacteria	Proteobacteria	Gammaproteobacteria	Burkholderiales	Nitrosomonadaceae	IS-44	-0.241054	0.0428604	*
ASV23649	Bacteria	Proteobacteria	Gammaproteobacteria	Burkholderiales	Comamonadaceae	Ramlibacter	-0.241054	0.0428604	*
ASV23650	Bacteria	Bdellovibrionota	Bdellovibrionia	Bdellovibrionales	Bdellovibrionaceae	Bdellovibrio	-0.241054	0.0428604	*
ASV23651	Bacteria	Acidobacteriota	Acidobacteriae	Acidobacteriales	Acidobacteriaceae (Subgroup 1)	Granulicella	-0.241054	0.0428604	*
ASV23652	Bacteria	Actinobacteriota	Actinobacteria	Corynebacteriales	Mycobacteriaceae	Mycobacterium	-0.241054	0.0428604	*
ASV24326	Bacteria	Acidobacteriota	Acidobacteriae	Subgroup 2			-0.241054	0.0428604	*
ASV24327	Bacteria	Actinobacteriota	Actinobacteria	Pseudonocardiales	Pseudonocardiaceae	Pseudonocardia	-0.241054	0.0428604	*
ASV24328	Bacteria	Proteobacteria	Alphaproteobacteria	Sphingomonadales	Sphingomonadaceae	Altererythrobacter	-0.241054	0.0428604	*
ASV24329	Bacteria	Bacteroidota	Bacteroidia	Sphingobacteriales	Sphingobacteriaceae	Mucilaginibacter	-0.241054	0.0428604	*
ASV24330	Bacteria	Myxococcota	Polyangia	Polyangiales	Sandaracinaceae		-0.241054	0.0428604	*
ASV25059	Bacteria	Cyanobacteria	Sericytochromatia				-0.241054	0.0428604	*
ASV25060	Bacteria	Bacteroidota	Bacteroidia	Chitinophagales	Chitinophagaceae	Segetibacter	-0.241054	0.0428604	*
ASV25061	Bacteria	Bacteroidota	Bacteroidia	Chitinophagales	Chitinophagaceae	Parafilimonas	-0.241054	0.0428604	*
ASV25062	Bacteria	Dependentiae	Babeliae	Babeliales	Babeliaceae		-0.241054	0.0428604	*
ASV25063	Bacteria	Gemmatimonadota	Gemmatimonadetes	Gemmatimonadales	Gemmatimonadaceae		-0.241054	0.0428604	*
ASV25822	Bacteria	Gemmatimonadota	Gemmatimonadetes	Gemmatimonadales	Gemmatimonadaceae	Gemmatimonas	-0.241054	0.0428604	*
ASV25823	Bacteria	Myxococcota	Polyangia	Polyangiales	Phaselicystidaceae	Phaselicystis	-0.241054	0.0428604	*
ASV25824	Bacteria	Acidobacteriota	Vicinamibacteria	Vicinamibacterales	Vicinamibacteraceae		-0.241054	0.0428604	*
ASV25825	Bacteria	Proteobacteria	Gammaproteobacteria	Burkholderiales	SC-I-84		-0.241054	0.0428604	*
ASV25826	Bacteria	Proteobacteria	Gammaproteobacteria	Burkholderiales	TRA3-20		-0.241054	0.0428604	*
ASV25827	Bacteria	Gemmatimonadota	Gemmatimonadetes	Gemmatimonadales	Gemmatimonadaceae	Gemmatimonas	-0.241054	0.0428604	*
ASV26657	Bacteria	Actinobacteriota	Actinobacteria	Frankiales			-0.241054	0.0428604	*
ASV26658	Bacteria	Patescibacteria	Parcubacteria	Candidatus Kaiserbacteria			-0.241054	0.0428604	*
ASV28465	Bacteria	Actinobacteriota	Actinobacteria	Frankiales	Frankiaceae	Jatrophihabitans	-0.241054	0.0428604	*
ASV28466	Bacteria	Myxococcota	Polyangia	Haliangiales	Haliangiaceae	Haliangium	-0.241054	0.0428604	*
ASV28467	Bacteria	Chloroflexi	Ktedonobacteria	Ktedonobacterales	Ktedonobacteraceae	JG30a-KF-32	-0.241054	0.0428604	*
ASV28468	Bacteria	Bacteroidota	Bacteroidia	Chitinophagales	Chitinophagaceae		-0.241054	0.0428604	*
ASV28469	Bacteria	Actinobacteriota	Actinobacteria	Propionibacteriales	Nocardioidaceae	Nocardioides	-0.241054	0.0428604	*
ASV28470	Bacteria	Actinobacteriota	Actinobacteria	Micromonosporales	Micromonosporaceae	Actinoplanes	-0.241054	0.0428604	*
ASV29519	Bacteria	Proteobacteria	Alphaproteobacteria	Micropepsales	Micropepsaceae		-0.241054	0.0428604	*
ASV29520	Bacteria	Bacteroidota	Bacteroidia	Chitinophagales	Chitinophagaceae	Ferruginibacter	-0.241054	0.0428604	*
ASV29521	Bacteria	Bacteroidota	Bacteroidia	Chitinophagales	Chitinophagaceae	Edaphobaculum	-0.241054	0.0428604	*
ASV29522	Bacteria	Gemmatimonadota	Gemmatimonadetes	Gemmatimonadales	Gemmatimonadaceae	Gemmatimonas	-0.241054	0.0428604	*
ASV29523	Bacteria	Acidobacteriota	Vicinamibacteria	Vicinamibacterales			-0.241054	0.0428604	*
ASV29524	Bacteria	Actinobacteriota	Actinobacteria	Frankiales			-0.241054	0.0428604	*
ASV29525	Bacteria	Verrucomicrobiota	Verrucomicrobiae	Pedosphaerales	Pedosphaeraceae		-0.241054	0.0428604	*
ASV29526	Bacteria	Gemmatimonadota	Gemmatimonadetes	Gemmatimonadales	Gemmatimonadaceae	Gemmatimonas	-0.241054	0.0428604	*
ASV29527	Bacteria	Proteobacteria	Alphaproteobacteria	Elsterales	Elsteraceae		-0.241054	0.0428604	*
ASV29528	Bacteria	Gemmatimonadota	Gemmatimonadetes	Gemmatimonadales	Gemmatimonadaceae	Gemmatimonas	-0.241054	0.0428604	*
ASV29529	Bacteria	Bacteroidota	Bacteroidia	Sphingobacteriales	Sphingobacteriaceae	Mucilaginibacter	-0.241054	0.0428604	*
ASV29530	Bacteria	Gemmatimonadota	Gemmatimonadetes	Gemmatimonadales	Gemmatimonadaceae	Gemmatimonas	-0.241054	0.0428604	*
ASV30609	Bacteria	Gemmatimonadota	Gemmatimonadetes	Gemmatimonadales	Gemmatimonadaceae	Gemmatimonas	-0.241054	0.0428604	*
ASV30610	Bacteria	Verrucomicrobiota	Chlamydiae	Chlamydiales	Parachlamydiaceae	Candidatus Protochlamydia	-0.241054	0.0428604	*
ASV30611	Bacteria	Bacteroidota	Bacteroidia	Cytophagales	Microscillaceae		-0.241054	0.0428604	*
ASV30612	Bacteria	Verrucomicrobiota	Verrucomicrobiae	Chthoniobacterales	Chthoniobacteraceae	Chthoniobacter	-0.241054	0.0428604	*
ASV30613	Bacteria	Bacteroidota	Bacteroidia	Chitinophagales	Chitinophagaceae	Ferruginibacter	-0.241054	0.0428604	*
ASV30614	Bacteria	Acidobacteriota	Vicinamibacteria	Vicinamibacterales			-0.241054	0.0428604	*
ASV30615	Bacteria	Bacteroidota	Bacteroidia	Sphingobacteriales	env.OPS 17		-0.241054	0.0428604	*
ASV30616	Bacteria	Bacteroidota	Bacteroidia	Cytophagales	Microscillaceae		-0.241054	0.0428604	*
ASV30617	Bacteria	Planctomycetota	vadinHA49				-0.241054	0.0428604	*
ASV30618	Bacteria	Proteobacteria	Gammaproteobacteria	Burkholderiales	Comamonadaceae	Ramlibacter	-0.241054	0.0428604	*
ASV30619	Bacteria	Gemmatimonadota	Gemmatimonadetes	Gemmatimonadales	Gemmatimonadaceae	Gemmatimonas	-0.241054	0.0428604	*
ASV30620	Bacteria	Firmicutes	Bacilli	Paenibacillales	Paenibacillaceae	Paenibacillus	-0.241054	0.0428604	*
ASV30621	Bacteria	Bacteroidota	Bacteroidia	Cytophagales	Hymenobacteraceae	Adhaeribacter	-0.241054	0.0428604	*
ASV30622	Bacteria	Acidobacteriota	Vicinamibacteria	Vicinamibacterales	Vicinamibacteraceae		-0.241054	0.0428604	*
ASV31770	Bacteria	Actinobacteriota	Thermoleophilia	Solirubrobacterales	67-14		-0.241054	0.0428604	*
ASV31771	Bacteria	Bacteroidota	Bacteroidia	Chitinophagales	Chitinophagaceae	Flavisolibacter	-0.241054	0.0428604	*
ASV31772	Bacteria	Proteobacteria	Alphaproteobacteria	Rhizobiales	Xanthobacteraceae	Pseudolabrys	-0.241054	0.0428604	*
ASV31773	Bacteria	Proteobacteria	Alphaproteobacteria	Rhodospirillales			-0.241054	0.0428604	*
ASV31774	Bacteria	Actinobacteriota	Thermoleophilia	Solirubrobacterales	Solirubrobacteraceae	Conexibacter	-0.241054	0.0428604	*
ASV31775	Bacteria	Bacteroidota	Bacteroidia	Chitinophagales	Chitinophagaceae	Segetibacter	-0.241054	0.0428604	*
ASV31776	Bacteria	Gemmatimonadota	Gemmatimonadetes	Gemmatimonadales	Gemmatimonadaceae	Gemmatimonas	-0.241054	0.0428604	*
ASV31777	Bacteria	Chloroflexi	Ktedonobacteria	C0119			-0.241054	0.0428604	*
ASV27294	Bacteria	Planctomycetota	Phycisphaerae	Tepidisphaerales	WD2101 soil group		-0.241054	0.0428604	*
ASV33005	Bacteria	Proteobacteria	Gammaproteobacteria	Burkholderiales	Oxalobacteraceae	Oxalicibacterium	-0.241054	0.0428604	*
ASV33006	Bacteria	Bacteroidota	Bacteroidia	Chitinophagales	Chitinophagaceae		-0.241054	0.0428604	*
ASV33007	Bacteria	Nitrospirota	Nitrospiria	Nitrospirales	Nitrospiraceae	Nitrospira	-0.241054	0.0428604	*
ASV33008	Bacteria	Bacteroidota	Bacteroidia	Chitinophagales	Chitinophagaceae	Segetibacter	-0.241054	0.0428604	*
ASV33009	Bacteria	Bacteroidota	Bacteroidia	Chitinophagales	Chitinophagaceae	Segetibacter	-0.241054	0.0428604	*
ASV33010	Bacteria	Proteobacteria	Gammaproteobacteria	Burkholderiales	Oxalobacteraceae		-0.241054	0.0428604	*
ASV33011	Bacteria	Bacteroidota	Bacteroidia	Cytophagales	Microscillaceae		-0.241054	0.0428604	*
ASV33012	Bacteria	Acidobacteriota	Thermoanaerobaculia	Thermoanaerobaculales	Thermoanaerobaculaceae	Subgroup 10	-0.241054	0.0428604	*
ASV18517	Bacteria	Acidobacteriota	Acidobacteriae	Solibacterales	Solibacteraceae	Candidatus Solibacter	-0.241054	0.0428604	*
ASV34363	Bacteria	Myxococcota	Polyangia	Polyangiales	BIrii41		-0.241054	0.0428604	*
ASV34364	Bacteria	Bacteroidota	Bacteroidia	Chitinophagales	Chitinophagaceae	Flavisolibacter	-0.241054	0.0428604	*
ASV34365	Bacteria	Verrucomicrobiota	Verrucomicrobiae	Pedosphaerales	Pedosphaeraceae	Pedosphaera	-0.241054	0.0428604	*
ASV34366	Bacteria	Planctomycetota	vadinHA49				-0.241054	0.0428604	*
ASV34367	Bacteria	Gemmatimonadota	Gemmatimonadetes	Gemmatimonadales	Gemmatimonadaceae	Gemmatimonas	-0.241054	0.0428604	*
ASV34368	Bacteria	Acidobacteriota	Vicinamibacteria	Vicinamibacterales			-0.241054	0.0428604	*
ASV34369	Bacteria	Chloroflexi	JG30-KF-CM66				-0.241054	0.0428604	*
ASV34370	Bacteria	Acidobacteriota	Acidobacteriae	Bryobacterales	Bryobacteraceae	Bryobacter	-0.241054	0.0428604	*
ASV34371	Bacteria	Acidobacteriota	Acidobacteriae	Acidobacteriales			-0.241054	0.0428604	*
ASV34372	Bacteria	Proteobacteria	Gammaproteobacteria	Burkholderiales	SC-I-84		-0.241054	0.0428604	*
ASV34373	Bacteria	Proteobacteria	Gammaproteobacteria	Legionellales	Legionellaceae	Legionella	-0.241054	0.0428604	*
ASV34374	Bacteria	Bacteroidota	Bacteroidia	Chitinophagales	Chitinophagaceae		-0.241054	0.0428604	*
ASV34375	Bacteria	Gemmatimonadota	Gemmatimonadetes	Gemmatimonadales	Gemmatimonadaceae	Gemmatimonas	-0.241054	0.0428604	*
ASV35901	Bacteria	Proteobacteria	Gammaproteobacteria	Burkholderiales	SC-I-84		-0.241054	0.0428604	*
ASV35902	Bacteria	Acidobacteriota	Blastocatellia	Pyrinomonadales	Pyrinomonadaceae	RB41	-0.241054	0.0428604	*
ASV35903	Bacteria	Proteobacteria	Gammaproteobacteria	Burkholderiales	Nitrosomonadaceae	Ellin6067	-0.241054	0.0428604	*
ASV35904	Bacteria	Actinobacteriota	Thermoleophilia	Solirubrobacterales	67-14		-0.241054	0.0428604	*
ASV35905	Bacteria	Chloroflexi	TK10				-0.241054	0.0428604	*
ASV35906	Bacteria	Patescibacteria	Saccharimonadia	Saccharimonadales	LWQ8		-0.241054	0.0428604	*
ASV35907	Bacteria	Proteobacteria	Alphaproteobacteria	Rhizobiales	Xanthobacteraceae		-0.241054	0.0428604	*
ASV35908	Bacteria	Acidobacteriota	Vicinamibacteria	Vicinamibacterales			-0.241054	0.0428604	*
ASV35909	Bacteria	WS2					-0.241054	0.0428604	*
ASV35910	Bacteria	Bacteroidota	Bacteroidia	Flavobacteriales	Flavobacteriaceae	Flavobacterium	-0.241054	0.0428604	*
ASV35911	Bacteria	Acidobacteriota	Thermoanaerobaculia	Thermoanaerobaculales	Thermoanaerobaculaceae	Subgroup 10	-0.241054	0.0428604	*
ASV35912	Bacteria	Firmicutes	Bacilli	Paenibacillales	Paenibacillaceae	Paenibacillus	-0.241054	0.0428604	*
ASV35913	Bacteria	Bdellovibrionota	Bdellovibrionia	Bdellovibrionales	Bdellovibrionaceae	Bdellovibrio	-0.241054	0.0428604	*
ASV35914	Bacteria	Actinobacteriota	Actinobacteria	Frankiales	Geodermatophilaceae	Blastococcus	-0.241054	0.0428604	*
ASV35915	Bacteria	Fibrobacterota	Fibrobacteria	Fibrobacterales	Fibrobacteraceae	possible genus 04	-0.241054	0.0428604	*
ASV35916	Bacteria	Actinobacteriota	Actinobacteria	Propionibacteriales	Propionibacteriaceae	Friedmanniella	-0.241054	0.0428604	*
ASV35917	Bacteria	Proteobacteria	Alphaproteobacteria	Rhodospirillales			-0.241054	0.0428604	*
ASV35918	Bacteria	Acidobacteriota	Holophagae	Subgroup 7			-0.241054	0.0428604	*
ASV35919	Bacteria	Acidobacteriota	Thermoanaerobaculia	Thermoanaerobaculales	Thermoanaerobaculaceae	Subgroup 10	-0.241054	0.0428604	*
ASV35920	Bacteria	Myxococcota	Polyangia	Polyangiales	Sandaracinaceae		-0.241054	0.0428604	*
ASV35921	Bacteria	Actinobacteriota	Thermoleophilia	Solirubrobacterales	Solirubrobacteraceae	Conexibacter	-0.241054	0.0428604	*
ASV35922	Bacteria	Gemmatimonadota	Gemmatimonadetes	Gemmatimonadales	Gemmatimonadaceae	Gemmatimonas	-0.241054	0.0428604	*
ASV37511	Bacteria	Bacteroidota	Bacteroidia	Sphingobacteriales	env.OPS 17		-0.241054	0.0428604	*
ASV37512	Bacteria	Proteobacteria	Gammaproteobacteria	Burkholderiales	Oxalobacteraceae	Noviherbaspirillum	-0.241054	0.0428604	*
ASV37513	Bacteria	Acidobacteriota	Vicinamibacteria	Vicinamibacterales	Vicinamibacteraceae		-0.241054	0.0428604	*
ASV37514	Bacteria	Myxococcota	Polyangia	Haliangiales	Haliangiaceae	Haliangium	-0.241054	0.0428604	*
ASV37515	Bacteria	Bdellovibrionota	Bdellovibrionia	Bdellovibrionales	Bdellovibrionaceae	OM27 clade	-0.241054	0.0428604	*
ASV37516	Bacteria	Proteobacteria	Alphaproteobacteria	Caulobacterales	Caulobacteraceae	Phenylobacterium	-0.241054	0.0428604	*
ASV37517	Bacteria	Gemmatimonadota	Gemmatimonadetes	Gemmatimonadales	Gemmatimonadaceae	Gemmatimonas	-0.241054	0.0428604	*
ASV37518	Bacteria	Acidobacteriota	Acidobacteriae	Bryobacterales	Bryobacteraceae	Bryobacter	-0.241054	0.0428604	*
ASV37519	Bacteria	Gemmatimonadota	S0134 terrestrial group				-0.241054	0.0428604	*
ASV37520	Bacteria	Chloroflexi	Chloroflexia	Chloroflexales	Roseiflexaceae		-0.241054	0.0428604	*
ASV37521	Bacteria	Acidobacteriota	Vicinamibacteria	Vicinamibacterales			-0.241054	0.0428604	*
ASV37522	Bacteria	Verrucomicrobiota	Chlamydiae	Chlamydiales	Parachlamydiaceae	Neochlamydia	-0.241054	0.0428604	*
ASV37523	Bacteria	Actinobacteriota	Thermoleophilia	Gaiellales	Gaiellaceae	Gaiella	-0.241054	0.0428604	*
ASV37524	Bacteria	Chloroflexi	Chloroflexia	Chloroflexales	Roseiflexaceae		-0.241054	0.0428604	*
ASV37525	Bacteria	Proteobacteria	Gammaproteobacteria	Burkholderiales	Nitrosomonadaceae	Ellin6067	-0.241054	0.0428604	*
ASV37526	Bacteria	Actinobacteriota	Actinobacteria	Pseudonocardiales	Pseudonocardiaceae	Pseudonocardia	-0.241054	0.0428604	*
ASV39224	Bacteria	Gemmatimonadota	Gemmatimonadetes	Gemmatimonadales	Gemmatimonadaceae		-0.241054	0.0428604	*
ASV39225	Bacteria	Proteobacteria	Gammaproteobacteria	Burkholderiales	Nitrosomonadaceae	Ellin6067	-0.241054	0.0428604	*
ASV39226	Bacteria	Chloroflexi	Anaerolineae	SBR1031	A4b		-0.241054	0.0428604	*
ASV39227	Bacteria	Acidobacteriota	Vicinamibacteria	Subgroup 17			-0.241054	0.0428604	*
ASV39228	Bacteria	Bacteroidota	Bacteroidia	Sphingobacteriales	KD3-93		-0.241054	0.0428604	*
ASV39229	Bacteria	Actinobacteriota	Actinobacteria	Micromonosporales	Micromonosporaceae	Krasilnikovia	-0.241054	0.0428604	*
ASV39230	Bacteria	Myxococcota	Polyangia	Blfdi19			-0.241054	0.0428604	*
ASV39231	Bacteria	Chloroflexi	Chloroflexia	Chloroflexales	Roseiflexaceae		-0.241054	0.0428604	*
ASV39232	Bacteria	Bacteroidota	Bacteroidia	Chitinophagales	Chitinophagaceae	Segetibacter	-0.241054	0.0428604	*
ASV39233	Bacteria	Bacteroidota	Bacteroidia	Chitinophagales	Chitinophagaceae	Flavisolibacter	-0.241054	0.0428604	*
ASV39234	Bacteria	Chloroflexi	Chloroflexia	Thermomicrobiales	JG30-KF-CM45		-0.241054	0.0428604	*
ASV39235	Bacteria	Proteobacteria	Gammaproteobacteria	Burkholderiales	B1-7BS		-0.241054	0.0428604	*
ASV39236	Bacteria	Proteobacteria	Alphaproteobacteria	Acetobacterales	Acetobacteraceae	Acidiphilium	-0.241054	0.0428604	*
ASV39237	Bacteria	Bacteroidota	Bacteroidia	Chitinophagales	Chitinophagaceae	Segetibacter	-0.241054	0.0428604	*
ASV39238	Bacteria	Gemmatimonadota	Gemmatimonadetes	Gemmatimonadales	Gemmatimonadaceae	Gemmatimonas	-0.241054	0.0428604	*
ASV39239	Bacteria	Proteobacteria	Gammaproteobacteria	Burkholderiales	TRA3-20		-0.241054	0.0428604	*
ASV27287	Bacteria	Acidobacteriota	Acidobacteriae	Acidobacteriales	Acidobacteriaceae (Subgroup 1)	Granulicella	-0.241054	0.0428604	*
ASV14419	Bacteria	Actinobacteriota	Actinobacteria	Pseudonocardiales	Pseudonocardiaceae	Actinomycetospora	-0.241054	0.0428604	*
ASV41022	Bacteria	Gemmatimonadota	Gemmatimonadetes	Gemmatimonadales	Gemmatimonadaceae	Gemmatimonas	-0.241054	0.0428604	*
ASV41023	Bacteria	Bacteroidota	Bacteroidia	Chitinophagales	Chitinophagaceae	Segetibacter	-0.241054	0.0428604	*
ASV41024	Bacteria	Gemmatimonadota	S0134 terrestrial group				-0.241054	0.0428604	*
ASV41025	Bacteria	Proteobacteria	Alphaproteobacteria	Rhizobiales	Rhizobiaceae	Allorhizobium-Neorhizobium-Pararhizobium-Rhizobium	-0.241054	0.0428604	*
ASV41026	Bacteria	Actinobacteriota	Thermoleophilia	Solirubrobacterales	Solirubrobacteraceae	Conexibacter	-0.241054	0.0428604	*
ASV41027	Bacteria	Acidobacteriota	Vicinamibacteria	Vicinamibacterales			-0.241054	0.0428604	*
ASV41028	Bacteria	Proteobacteria	Gammaproteobacteria	Burkholderiales	Nitrosomonadaceae	Ellin6067	-0.241054	0.0428604	*
ASV41029	Bacteria	Proteobacteria	Gammaproteobacteria	Burkholderiales	TRA3-20		-0.241054	0.0428604	*
ASV41030	Bacteria	Proteobacteria	Gammaproteobacteria			Candidatus Ovatusbacter	-0.241054	0.0428604	*
ASV41031	Bacteria	Myxococcota	Polyangia	Haliangiales	Haliangiaceae	Haliangium	-0.241054	0.0428604	*
ASV41032	Bacteria	Proteobacteria	Alphaproteobacteria	Rickettsiales	SM2D12		-0.241054	0.0428604	*
ASV41033	Bacteria	Bacteroidota	Bacteroidia	Chitinophagales			-0.241054	0.0428604	*
ASV41034	Bacteria	Actinobacteriota	Actinobacteria	Frankiales	Nakamurellaceae	Nakamurella	-0.241054	0.0428604	*
ASV41035	Bacteria	Myxococcota	Myxococcia	Myxococcales	Anaeromyxobacteraceae	Anaeromyxobacter	-0.241054	0.0428604	*
ASV41036	Bacteria	Actinobacteriota	Thermoleophilia	Gaiellales			-0.241054	0.0428604	*
ASV41037	Bacteria	Proteobacteria	Gammaproteobacteria	Burkholderiales	A21b		-0.241054	0.0428604	*
ASV41038	Bacteria	Acidobacteriota	Vicinamibacteria	Vicinamibacterales			-0.241054	0.0428604	*
ASV41039	Bacteria	Myxococcota	Polyangia	Haliangiales	Haliangiaceae	Haliangium	-0.241054	0.0428604	*
ASV41040	Bacteria	Bacteroidota	Bacteroidia	Cytophagales	Microscillaceae		-0.241054	0.0428604	*
ASV41041	Bacteria	Chloroflexi	Ktedonobacteria	Ktedonobacterales	Ktedonobacteraceae	1921-03-01	-0.241054	0.0428604	*
ASV41042	Bacteria	Proteobacteria	Alphaproteobacteria	Rhizobiales	Xanthobacteraceae		-0.241054	0.0428604	*
ASV41043	Bacteria	Verrucomicrobiota	Chlamydiae	Chlamydiales	Parachlamydiaceae		-0.241054	0.0428604	*
ASV41044	Bacteria	Chloroflexi	Chloroflexia	Thermomicrobiales	AKYG1722		-0.241054	0.0428604	*
ASV41045	Bacteria	Bacteroidota	Kapabacteria	Kapabacteriales			-0.241054	0.0428604	*
ASV41046	Bacteria	Verrucomicrobiota	Verrucomicrobiae	Chthoniobacterales	Chthoniobacteraceae	Candidatus Udaeobacter	-0.241054	0.0428604	*
ASV26464	Bacteria	Myxococcota	Polyangia	Haliangiales	Haliangiaceae	Haliangium	-0.241054	0.0428604	*
ASV45244	Bacteria	Myxococcota	Polyangia	Polyangiales	BIrii41		-0.241054	0.0428604	*
ASV45245	Bacteria	Gemmatimonadota	Gemmatimonadetes	Gemmatimonadales	Gemmatimonadaceae		-0.241054	0.0428604	*
ASV45246	Bacteria	Myxococcota	Polyangia	Haliangiales	Haliangiaceae	Haliangium	-0.241054	0.0428604	*
ASV45247	Bacteria	Patescibacteria	Parcubacteria				-0.241054	0.0428604	*
ASV45248	Bacteria	Myxococcota	Polyangia	Haliangiales	Haliangiaceae	Haliangium	-0.241054	0.0428604	*
ASV45249	Bacteria	Chloroflexi	Ktedonobacteria	C0119			-0.241054	0.0428604	*
ASV45250	Bacteria	Bdellovibrionota	Bdellovibrionia	Bdellovibrionales	Bdellovibrionaceae	Bdellovibrio	-0.241054	0.0428604	*
ASV45251	Bacteria	Armatimonadota	Fimbriimonadia	Fimbriimonadales	Fimbriimonadaceae		-0.241054	0.0428604	*
ASV45252	Bacteria	Proteobacteria	Alphaproteobacteria	Rhizobiales	Xanthobacteraceae	Pseudolabrys	-0.241054	0.0428604	*
ASV45253	Bacteria	Chloroflexi	Chloroflexia	Chloroflexales	Roseiflexaceae		-0.241054	0.0428604	*
ASV45254	Bacteria	Proteobacteria	Gammaproteobacteria	Burkholderiales	Oxalobacteraceae	Massilia	-0.241054	0.0428604	*
ASV45255	Bacteria	Bdellovibrionota	Bdellovibrionia	Bdellovibrionales	Bdellovibrionaceae	Bdellovibrio	-0.241054	0.0428604	*
ASV45256	Bacteria	Actinobacteriota	Thermoleophilia				-0.241054	0.0428604	*
ASV45257	Bacteria	Gemmatimonadota	Gemmatimonadetes	Gemmatimonadales	Gemmatimonadaceae	Gemmatimonas	-0.241054	0.0428604	*
ASV45258	Bacteria	Proteobacteria	Gammaproteobacteria	Burkholderiales	Comamonadaceae	Caenimonas	-0.241054	0.0428604	*
ASV45259	Bacteria	Proteobacteria	Alphaproteobacteria	Rhizobiales	Xanthobacteraceae	Pseudolabrys	-0.241054	0.0428604	*
ASV35482	Bacteria	Proteobacteria	Gammaproteobacteria	Burkholderiales	B1-7BS		-0.241054	0.0428604	*
ASV25065	Bacteria	Proteobacteria	Gammaproteobacteria	Oceanospirillales	Pseudohongiellaceae	BIyi10	-0.241054	0.0428604	*
ASV47488	Bacteria	Acidobacteriota	Vicinamibacteria	Vicinamibacterales			-0.241054	0.0428604	*
ASV47489	Bacteria	Planctomycetota	Planctomycetes	Gemmatales	Gemmataceae		-0.241054	0.0428604	*
ASV47490	Bacteria	Proteobacteria	Gammaproteobacteria	Burkholderiales	A21b		-0.241054	0.0428604	*
ASV47491	Bacteria	Bacteroidota	Bacteroidia	Sphingobacteriales	Sphingobacteriaceae	Pedobacter	-0.241054	0.0428604	*
ASV47492	Bacteria	Proteobacteria	Gammaproteobacteria	Burkholderiales	TRA3-20		-0.241054	0.0428604	*
ASV47493	Bacteria	Proteobacteria	Gammaproteobacteria	Burkholderiales	SC-I-84		-0.241054	0.0428604	*
ASV47494	Bacteria	Chloroflexi	Chloroflexia	Kallotenuales	AKIW781		-0.241054	0.0428604	*
ASV47495	Bacteria	Bacteroidota	Bacteroidia	Cytophagales	Microscillaceae		-0.241054	0.0428604	*
ASV47496	Bacteria	Chloroflexi	Ktedonobacteria	C0119			-0.241054	0.0428604	*
ASV47497	Bacteria	Elusimicrobiota	Lineage IIa				-0.241054	0.0428604	*
ASV47498	Bacteria	Fibrobacterota	Fibrobacteria	Fibrobacterales	Fibrobacteraceae	possible genus 04	-0.241054	0.0428604	*
ASV47499	Bacteria	Chloroflexi	KD4-96				-0.241054	0.0428604	*
ASV47500	Bacteria	Proteobacteria	Alphaproteobacteria	Elsterales			-0.241054	0.0428604	*
ASV47501	Bacteria	Proteobacteria	Gammaproteobacteria	Burkholderiales	Oxalobacteraceae		-0.241054	0.0428604	*
ASV47502	Bacteria	Gemmatimonadota	Gemmatimonadetes	Gemmatimonadales	Gemmatimonadaceae	Gemmatimonas	-0.241054	0.0428604	*
ASV47503	Bacteria	Chloroflexi	Chloroflexia	Thermomicrobiales	AKYG1722		-0.241054	0.0428604	*
ASV47504	Bacteria	Bacteroidota	Bacteroidia	Flavobacteriales	Crocinitomicaceae	Crocinitomix	-0.241054	0.0428604	*
ASV47505	Bacteria	Armatimonadota	Chthonomonadetes	Chthonomonadales			-0.241054	0.0428604	*
ASV47506	Bacteria	Acidobacteriota	Blastocatellia	2023-11-24			-0.241054	0.0428604	*
ASV47507	Bacteria	Patescibacteria	Saccharimonadia	Saccharimonadales			-0.241054	0.0428604	*
ASV47508	Bacteria	Proteobacteria	Gammaproteobacteria	Burkholderiales	Burkholderiaceae	Lautropia	-0.241054	0.0428604	*
ASV47509	Bacteria	Actinobacteriota	Actinobacteria	Kineosporiales	Kineosporiaceae	Angustibacter	-0.241054	0.0428604	*
ASV47510	Bacteria	Acidobacteriota	Vicinamibacteria	Vicinamibacterales			-0.241054	0.0428604	*
ASV47511	Bacteria	Verrucomicrobiota	Verrucomicrobiae	Chthoniobacterales	Chthoniobacteraceae	Candidatus Udaeobacter	-0.241054	0.0428604	*
ASV47512	Bacteria	Cyanobacteria	Sericytochromatia				-0.241054	0.0428604	*
ASV47513	Bacteria	Proteobacteria	Alphaproteobacteria	Elsterales	URHD0088		-0.241054	0.0428604	*
ASV47514	Bacteria	Cyanobacteria	Sericytochromatia				-0.241054	0.0428604	*
ASV47515	Bacteria	Patescibacteria	Saccharimonadia	Saccharimonadales	LWQ8		-0.241054	0.0428604	*
ASV47516	Bacteria	Armatimonadota					-0.241054	0.0428604	*
ASV50015	Bacteria	Actinobacteriota	Thermoleophilia	Solirubrobacterales	Solirubrobacteraceae	Conexibacter	-0.241054	0.0428604	*
ASV50016	Bacteria	Gemmatimonadota	Gemmatimonadetes	Gemmatimonadales	Gemmatimonadaceae	Gemmatimonas	-0.241054	0.0428604	*
ASV50017	Bacteria	Acidobacteriota	Blastocatellia	Pyrinomonadales	Pyrinomonadaceae	RB41	-0.241054	0.0428604	*
ASV50018	Bacteria	Elusimicrobiota	Lineage IIa				-0.241054	0.0428604	*
ASV50019	Bacteria	Actinobacteriota	Thermoleophilia	Solirubrobacterales	Solirubrobacteraceae	Conexibacter	-0.241054	0.0428604	*
ASV50020	Bacteria	Gemmatimonadota	Gemmatimonadetes	Gemmatimonadales	Gemmatimonadaceae		-0.241054	0.0428604	*
ASV50021	Bacteria	Actinobacteriota	Thermoleophilia	Solirubrobacterales	67-14		-0.241054	0.0428604	*
ASV50022	Bacteria	Elusimicrobiota	Lineage IIb				-0.241054	0.0428604	*
ASV50023	Bacteria	Chloroflexi	Chloroflexia	Thermomicrobiales	JG30-KF-CM45		-0.241054	0.0428604	*
ASV50024	Bacteria	Bdellovibrionota	Oligoflexia	Oligoflexales	Oligoflexus		-0.241054	0.0428604	*
ASV50025	Bacteria	Gemmatimonadota	Gemmatimonadetes	Gemmatimonadales	Gemmatimonadaceae	Gemmatimonas	-0.241054	0.0428604	*
ASV50026	Bacteria	Chloroflexi	Chloroflexia	Thermomicrobiales	AKYG1722		-0.241054	0.0428604	*
ASV50027	Bacteria	Proteobacteria	Gammaproteobacteria	Burkholderiales	Nitrosomonadaceae	Ellin6067	-0.241054	0.0428604	*
ASV50028	Bacteria	Proteobacteria	Gammaproteobacteria	Coxiellales	Coxiellaceae	Coxiella	-0.241054	0.0428604	*
ASV50029	Bacteria	Myxococcota	Polyangia	Haliangiales	Haliangiaceae	Haliangium	-0.241054	0.0428604	*
ASV50030	Bacteria	Gemmatimonadota	Gemmatimonadetes	Gemmatimonadales	Gemmatimonadaceae	Gemmatimonas	-0.241054	0.0428604	*
ASV50031	Bacteria	Verrucomicrobiota	Verrucomicrobiae	Chthoniobacterales	Chthoniobacteraceae	Candidatus Udaeobacter	-0.241054	0.0428604	*
ASV50032	Bacteria	Gemmatimonadota	Gemmatimonadetes	Gemmatimonadales	Gemmatimonadaceae		-0.241054	0.0428604	*
ASV50033	Bacteria	Proteobacteria	Gammaproteobacteria	Burkholderiales	Oxalobacteraceae	Oxalicibacterium	-0.241054	0.0428604	*
ASV50034	Bacteria	Myxococcota	Polyangia	Polyangiales	Polyangiaceae	Sorangium	-0.241054	0.0428604	*
ASV50035	Bacteria	Bdellovibrionota	Oligoflexia	0319-6G20			-0.241054	0.0428604	*
ASV50036	Bacteria	Bacteroidota	Bacteroidia	Cytophagales	Cytophagaceae	Sporocytophaga	-0.241054	0.0428604	*
ASV50037	Bacteria	Chloroflexi	Ktedonobacteria	Ktedonobacterales	Ktedonobacteraceae	JG30a-KF-32	-0.241054	0.0428604	*
ASV50038	Bacteria	Patescibacteria	Saccharimonadia	Saccharimonadales	LWQ8		-0.241054	0.0428604	*
ASV50039	Bacteria	Gemmatimonadota	Gemmatimonadetes	Gemmatimonadales	Gemmatimonadaceae	Gemmatimonas	-0.241054	0.0428604	*
ASV50040	Bacteria	Proteobacteria	Alphaproteobacteria	Rhizobiales	Xanthobacteraceae	Rhodoplanes	-0.241054	0.0428604	*
ASV50041	Bacteria	Acidobacteriota	Thermoanaerobaculia	Thermoanaerobaculales	Thermoanaerobaculaceae	Subgroup 10	-0.241054	0.0428604	*
ASV50042	Bacteria	Actinobacteriota	Thermoleophilia	Solirubrobacterales	67-14		-0.241054	0.0428604	*
ASV50043	Bacteria	Chloroflexi	JG30-KF-CM66				-0.241054	0.0428604	*
ASV50044	Bacteria	Bacteroidota	Bacteroidia	Sphingobacteriales	Sphingobacteriaceae	Pedobacter	-0.241054	0.0428604	*
ASV39241	Bacteria	FCPU426					-0.241054	0.0428604	*
ASV52548	Bacteria	Actinobacteriota	Thermoleophilia	Gaiellales			-0.241054	0.0428604	*
ASV52549	Bacteria	Acidobacteriota	Holophagae	Subgroup 7			-0.241054	0.0428604	*
ASV52550	Bacteria	Verrucomicrobiota	Chlamydiae	Chlamydiales	cvE6		-0.241054	0.0428604	*
ASV52551	Bacteria	Myxococcota	Polyangia	Polyangiales	Polyangiaceae	Pajaroellobacter	-0.241054	0.0428604	*
ASV52552	Bacteria	Bacteroidota	Bacteroidia	Chitinophagales	Chitinophagaceae	Edaphobaculum	-0.241054	0.0428604	*
ASV52553	Bacteria	Proteobacteria	Alphaproteobacteria	Rhizobiales	Xanthobacteraceae		-0.241054	0.0428604	*
ASV52554	Bacteria	Cyanobacteria	Vampirivibrionia	Obscuribacterales	Obscuribacteraceae		-0.241054	0.0428604	*
ASV52555	Bacteria	Chloroflexi	Chloroflexia	Thermomicrobiales	AKYG1722		-0.241054	0.0428604	*
ASV52556	Bacteria	Proteobacteria	Gammaproteobacteria	Burkholderiales	Comamonadaceae	Caenimonas	-0.241054	0.0428604	*
ASV52557	Bacteria	Bdellovibrionota	Oligoflexia	0319-6G20			-0.241054	0.0428604	*
ASV52558	Bacteria	Gemmatimonadota	Gemmatimonadetes	Gemmatimonadales	Gemmatimonadaceae		-0.241054	0.0428604	*
ASV52559	Bacteria	Proteobacteria	Gammaproteobacteria	Burkholderiales	B1-7BS		-0.241054	0.0428604	*
ASV52560	Bacteria	Acidobacteriota	Vicinamibacteria	Vicinamibacterales	Vicinamibacteraceae		-0.241054	0.0428604	*
ASV52561	Bacteria	Actinobacteriota	Thermoleophilia	Solirubrobacterales	Solirubrobacteraceae		-0.241054	0.0428604	*
ASV52562	Bacteria	Proteobacteria	Gammaproteobacteria	Coxiellales	Coxiellaceae	Coxiella	-0.241054	0.0428604	*
ASV52563	Bacteria	Bacteroidota	Bacteroidia	Chitinophagales	Chitinophagaceae	Segetibacter	-0.241054	0.0428604	*
ASV52564	Bacteria	Proteobacteria	Gammaproteobacteria	Burkholderiales	Sulfuricellaceae	Sulfurirhabdus	-0.241054	0.0428604	*
ASV52565	Bacteria	Acidobacteriota	Acidobacteriae	Bryobacterales	Bryobacteraceae	Bryobacter	-0.241054	0.0428604	*
ASV52566	Bacteria	Proteobacteria	Gammaproteobacteria	Burkholderiales	TRA3-20		-0.241054	0.0428604	*
ASV52567	Bacteria	Gemmatimonadota	S0134 terrestrial group				-0.241054	0.0428604	*
ASV52568	Bacteria	Proteobacteria	Alphaproteobacteria	Rhizobiales	Beijerinckiaceae	Methylobacterium-Methylorubrum	-0.241054	0.0428604	*
ASV52569	Bacteria	Acidobacteriota	Vicinamibacteria	Vicinamibacterales	Vicinamibacteraceae		-0.241054	0.0428604	*
ASV52570	Bacteria	Acidobacteriota	Vicinamibacteria	Vicinamibacterales			-0.241054	0.0428604	*
ASV52571	Bacteria	Verrucomicrobiota	Verrucomicrobiae	Chthoniobacterales	Chthoniobacteraceae	Chthoniobacter	-0.241054	0.0428604	*
ASV52572	Bacteria	Patescibacteria	Saccharimonadia	Saccharimonadales			-0.241054	0.0428604	*
ASV52573	Bacteria	Proteobacteria	Gammaproteobacteria	Diplorickettsiales	Diplorickettsiaceae	Aquicella	-0.241054	0.0428604	*
ASV52574	Bacteria	Bacteroidota	Bacteroidia	Chitinophagales	Chitinophagaceae	Segetibacter	-0.241054	0.0428604	*
ASV52575	Bacteria	Gemmatimonadota	Gemmatimonadetes	Gemmatimonadales	Gemmatimonadaceae	Gemmatimonas	-0.241054	0.0428604	*
ASV52576	Bacteria	Patescibacteria	Gracilibacteria				-0.241054	0.0428604	*
ASV52577	Bacteria	Proteobacteria	Alphaproteobacteria	Rickettsiales	Mitochondria		-0.241054	0.0428604	*
ASV37177	Bacteria	Acidobacteriota	Vicinamibacteria	Vicinamibacterales			-0.241054	0.0428604	*
ASV55196	Bacteria	Actinobacteriota	Actinobacteria	Micromonosporales	Micromonosporaceae	Dactylosporangium	-0.241054	0.0428604	*
ASV55197	Bacteria	Gemmatimonadota	Gemmatimonadetes	Gemmatimonadales	Gemmatimonadaceae	Gemmatimonas	-0.241054	0.0428604	*
ASV55198	Bacteria	Patescibacteria	Saccharimonadia	Saccharimonadales	LWQ8		-0.241054	0.0428604	*
ASV55199	Bacteria	Proteobacteria	Alphaproteobacteria	Rhizobiales	Beijerinckiaceae	1174-901-12	-0.241054	0.0428604	*
ASV55200	Bacteria	Proteobacteria	Gammaproteobacteria	Burkholderiales	SC-I-84		-0.241054	0.0428604	*
ASV55201	Bacteria	Proteobacteria	Alphaproteobacteria	Paracaedibacterales	Paracaedibacteraceae	Candidatus Captivus	-0.241054	0.0428604	*
ASV55202	Bacteria	Patescibacteria	Parcubacteria				-0.241054	0.0428604	*
ASV55203	Bacteria	Bacteroidota	Bacteroidia	Sphingobacteriales	AKYH767		-0.241054	0.0428604	*
ASV55204	Bacteria	Myxococcota	Polyangia	mle1-27			-0.241054	0.0428604	*
ASV55205	Bacteria	Gemmatimonadota	Gemmatimonadetes	Gemmatimonadales	Gemmatimonadaceae	Roseisolibacter	-0.241054	0.0428604	*
ASV55206	Bacteria	Verrucomicrobiota	Chlamydiae	Chlamydiales	Simkaniaceae		-0.241054	0.0428604	*
ASV55207	Bacteria	Bacteroidota	Bacteroidia	Sphingobacteriales	env.OPS 17		-0.241054	0.0428604	*
ASV55208	Bacteria	Acidobacteriota	Vicinamibacteria	Subgroup 17			-0.241054	0.0428604	*
ASV55209	Bacteria	Chloroflexi	Chloroflexia	Chloroflexales	Herpetosiphonaceae	Herpetosiphon	-0.241054	0.0428604	*
ASV55210	Bacteria	Bacteroidota	Bacteroidia	Chitinophagales	Chitinophagaceae		-0.241054	0.0428604	*
ASV55211	Bacteria	Patescibacteria	Saccharimonadia	Saccharimonadales			-0.241054	0.0428604	*
ASV55212	Bacteria	Actinobacteriota	Acidimicrobiia				-0.241054	0.0428604	*
ASV55213	Bacteria	Gemmatimonadota	Gemmatimonadetes	Gemmatimonadales	Gemmatimonadaceae		-0.241054	0.0428604	*
ASV55214	Bacteria	Planctomycetota	vadinHA49				-0.241054	0.0428604	*
ASV55215	Bacteria	Gemmatimonadota	Gemmatimonadetes	Gemmatimonadales	Gemmatimonadaceae		-0.241054	0.0428604	*
ASV55216	Bacteria	Firmicutes	Bacilli	Lactobacillales	Streptococcaceae	Lactococcus	-0.241054	0.0428604	*
ASV55217	Bacteria	Verrucomicrobiota	Chlamydiae	Chlamydiales	Criblamydiaceae	Estrella	-0.241054	0.0428604	*
ASV55218	Bacteria	Armatimonadota					-0.241054	0.0428604	*
ASV55219	Bacteria	Proteobacteria	Alphaproteobacteria	Elsterales			-0.241054	0.0428604	*
ASV55220	Bacteria	Patescibacteria	Saccharimonadia	Saccharimonadales			-0.241054	0.0428604	*
ASV55221	Bacteria	Gemmatimonadota	Gemmatimonadetes	Gemmatimonadales	Gemmatimonadaceae	Roseisolibacter	-0.241054	0.0428604	*
ASV55222	Bacteria	Gemmatimonadota	Gemmatimonadetes	Gemmatimonadales	Gemmatimonadaceae		-0.241054	0.0428604	*
ASV55223	Bacteria	Desulfobacterota					-0.241054	0.0428604	*
ASV55224	Bacteria	Chloroflexi	Ktedonobacteria	C0119			-0.241054	0.0428604	*
ASV55225	Bacteria	Proteobacteria	Gammaproteobacteria	Burkholderiales	TRA3-20		-0.241054	0.0428604	*
ASV55226	Bacteria	Actinobacteriota	Actinobacteria	Propionibacteriales	Nocardioidaceae	Nocardioides	-0.241054	0.0428604	*
ASV55227	Bacteria	Bacteroidota	Bacteroidia	Sphingobacteriales	NS11-12 marine group		-0.241054	0.0428604	*
ASV55228	Bacteria	Bdellovibrionota	Bdellovibrionia	Bdellovibrionales	Bdellovibrionaceae	OM27 clade	-0.241054	0.0428604	*
ASV55229	Bacteria	Bacteroidota	Bacteroidia	Sphingobacteriales	Sphingobacteriaceae	Mucilaginibacter	-0.241054	0.0428604	*
ASV55230	Bacteria	Bacteroidota	Bacteroidia	Flavobacteriales	Flavobacteriaceae	Flavobacterium	-0.241054	0.0428604	*
ASV55231	Bacteria	Chloroflexi	Anaerolineae	SBR1031			-0.241054	0.0428604	*
ASV55232	Bacteria	Gemmatimonadota	Gemmatimonadetes	Gemmatimonadales	Gemmatimonadaceae		-0.241054	0.0428604	*
ASV55233	Bacteria	Acidobacteriota	Vicinamibacteria	Vicinamibacterales	Vicinamibacteraceae		-0.241054	0.0428604	*
ASV55234	Bacteria	Gemmatimonadota	Gemmatimonadetes	Gemmatimonadales	Gemmatimonadaceae	Gemmatimonas	-0.241054	0.0428604	*
ASV55235	Bacteria	Actinobacteriota	Acidimicrobiia	IMCC26256			-0.241054	0.0428604	*
ASV15782	Bacteria	Proteobacteria	Gammaproteobacteria	Burkholderiales	Comamonadaceae		-0.241054	0.0428604	*
ASV11341	Bacteria	Gemmatimonadota	Gemmatimonadetes	Gemmatimonadales	Gemmatimonadaceae	Gemmatimonas	-0.241054	0.0428604	*
ASV27531	Bacteria	Proteobacteria	Gammaproteobacteria	Burkholderiales	TRA3-20		-0.241054	0.0428604	*
ASV27532	Bacteria	Chloroflexi	Ktedonobacteria	C0119			-0.241054	0.0428604	*
ASV27533	Bacteria	Bacteroidota	Bacteroidia	Flavobacteriales	Flavobacteriaceae	Flavobacterium	-0.241054	0.0428604	*
ASV27534	Bacteria	Proteobacteria	Alphaproteobacteria	Sphingomonadales	Sphingomonadaceae	Altererythrobacter	-0.241054	0.0428604	*
ASV27535	Bacteria	Proteobacteria	Alphaproteobacteria	Micropepsales	Micropepsaceae		-0.241054	0.0428604	*
ASV27536	Bacteria	Acidobacteriota	Acidobacteriae	Bryobacterales	Bryobacteraceae	Bryobacter	-0.241054	0.0428604	*
ASV27537	Bacteria	Gemmatimonadota	Gemmatimonadetes	Gemmatimonadales	Gemmatimonadaceae		-0.241054	0.0428604	*
ASV27538	Bacteria	Gemmatimonadota	Gemmatimonadetes	Gemmatimonadales	Gemmatimonadaceae	Gemmatimonas	-0.241054	0.0428604	*
ASV27539	Bacteria	Acidobacteriota	Acidobacteriae	Bryobacterales	Bryobacteraceae	Bryobacter	-0.241054	0.0428604	*
ASV23430	Bacteria	Bacteroidota	Bacteroidia	Chitinophagales	Chitinophagaceae	Flavisolibacter	-0.241054	0.0428604	*
ASV43047	Bacteria	Acidobacteriota	Vicinamibacteria	Vicinamibacterales			-0.241054	0.0428604	*
ASV43048	Bacteria	Acidobacteriota	Vicinamibacteria	Vicinamibacterales			-0.241054	0.0428604	*
ASV43049	Bacteria	Bacteroidota	Bacteroidia	Chitinophagales	Chitinophagaceae	Flavisolibacter	-0.241054	0.0428604	*
ASV43050	Bacteria	Acidobacteriota	Blastocatellia	DS-100			-0.241054	0.0428604	*
ASV43051	Bacteria	Proteobacteria	Alphaproteobacteria	Rhizobiales	Xanthobacteraceae		-0.241054	0.0428604	*
ASV43052	Bacteria	Bacteroidota	Bacteroidia	Sphingobacteriales	Sphingobacteriaceae	Mucilaginibacter	-0.241054	0.0428604	*
ASV43053	Bacteria	Proteobacteria	Gammaproteobacteria			Acidibacter	-0.241054	0.0428604	*
ASV43054	Bacteria	Elusimicrobiota	Lineage IIa				-0.241054	0.0428604	*
ASV43055	Bacteria	Gemmatimonadota	Gemmatimonadetes	Gemmatimonadales	Gemmatimonadaceae	Gemmatimonas	-0.241054	0.0428604	*
ASV43056	Bacteria	Chloroflexi	Ktedonobacteria	Ktedonobacterales	Ktedonobacteraceae	JG30a-KF-32	-0.241054	0.0428604	*
ASV43057	Bacteria	Acidobacteriota	Vicinamibacteria	Vicinamibacterales			-0.241054	0.0428604	*
ASV43058	Bacteria	Gemmatimonadota	Gemmatimonadetes	Gemmatimonadales	Gemmatimonadaceae	Gemmatimonas	-0.241054	0.0428604	*
ASV43059	Bacteria	Proteobacteria	Alphaproteobacteria	Acetobacterales	Acetobacteraceae	Acidiphilium	-0.241054	0.0428604	*
ASV43060	Bacteria	Chloroflexi	Ktedonobacteria	C0119			-0.241054	0.0428604	*
ASV43061	Bacteria	Gemmatimonadota	Gemmatimonadetes	Gemmatimonadales	Gemmatimonadaceae	Gemmatimonas	-0.241054	0.0428604	*
ASV43062	Bacteria	Proteobacteria	Alphaproteobacteria	Sphingomonadales	Sphingomonadaceae	Sphingomonas	-0.241054	0.0428604	*
ASV43063	Bacteria	Patescibacteria	Saccharimonadia	Saccharimonadales			-0.241054	0.0428604	*
ASV43064	Bacteria	Acidobacteriota	Vicinamibacteria	Vicinamibacterales			-0.241054	0.0428604	*
ASV43065	Bacteria	Gemmatimonadota	Gemmatimonadetes	Gemmatimonadales	Gemmatimonadaceae	Roseisolibacter	-0.241054	0.0428604	*
ASV43066	Bacteria	Actinobacteriota	Thermoleophilia	Solirubrobacterales	Solirubrobacteraceae		-0.241054	0.0428604	*
ASV43067	Bacteria	Myxococcota	Polyangia	Polyangiales	Polyangiaceae	Minicystis	-0.241054	0.0428604	*
ASV43068	Bacteria	Proteobacteria	Gammaproteobacteria	Burkholderiales	Nitrosomonadaceae	Ellin6067	-0.241054	0.0428604	*
ASV43069	Bacteria	Proteobacteria	Gammaproteobacteria	Burkholderiales	Nitrosomonadaceae	Ellin6067	-0.241054	0.0428604	*
ASV43070	Bacteria	Acidobacteriota	Vicinamibacteria	Vicinamibacterales			-0.241054	0.0428604	*
ASV43071	Bacteria	Bacteroidota	Bacteroidia	Sphingobacteriales	AKYH767		-0.241054	0.0428604	*
ASV43072	Bacteria	Gemmatimonadota	Gemmatimonadetes	Gemmatimonadales	Gemmatimonadaceae	Gemmatimonas	-0.241054	0.0428604	*
ASV43073	Bacteria	Gemmatimonadota	Gemmatimonadetes	Gemmatimonadales	Gemmatimonadaceae	Gemmatimonas	-0.241054	0.0428604	*
ASV43074	Bacteria	Patescibacteria	Saccharimonadia	Saccharimonadales	Saccharimonadaceae	TM7a	-0.241054	0.0428604	*
ASV11977	Bacteria	Actinobacteriota	Actinobacteria	Frankiales	Sporichthyaceae		-0.240899	0.0429979	*
ASV18869	Bacteria	Bacteroidota	Bacteroidia	Chitinophagales	Chitinophagaceae	Ferruginibacter	-0.240786	0.0430983	*
ASV12208	Bacteria	Actinobacteriota	Actinobacteria	Pseudonocardiales	Pseudonocardiaceae	Pseudonocardia	-0.240781	0.0431036	*
ASV10587	Bacteria	Proteobacteria	Gammaproteobacteria	Burkholderiales	Comamonadaceae	Ramlibacter	-0.240748	0.0431326	*
ASV23489	Bacteria	Actinobacteriota	Acidimicrobiia	IMCC26256			-0.240731	0.0431482	*
ASV13965	Bacteria	Chloroflexi	Anaerolineae	RBG-13-54-9			-0.240635	0.0432336	*
ASV985	Bacteria	Acidobacteriota	Acidobacteriae	Acidobacteriales	Acidobacteriaceae (Subgroup 1)	Granulicella	-0.240465	0.0433865	*
ASV915	Bacteria	Acidobacteriota	Acidobacteriae	Acidobacteriales			-0.240456	0.0433945	*
ASV11365	Bacteria	Myxococcota	Myxococcia	Myxococcales	Myxococcaceae		-0.240321	0.0435157	*
ASV9542	Bacteria	Firmicutes					-0.240285	0.0435484	*
ASV27369	Bacteria	Chloroflexi	Anaerolineae	SBR1031			-0.240175	0.0436476	*
ASV135	Bacteria	Planctomycetota	Planctomycetes	Isosphaerales	Isosphaeraceae	Aquisphaera	-0.240145	0.0436745	*
ASV17392	Bacteria	Bacteroidota	Bacteroidia	Chitinophagales	Chitinophagaceae	Edaphobaculum	-0.240139	0.0436795	*
ASV10664	Bacteria	Acidobacteriota	Blastocatellia	Pyrinomonadales	Pyrinomonadaceae	RB41	-0.240029	0.043779	*
ASV2357	Bacteria	Acidobacteriota	Acidobacteriae	Bryobacterales	Bryobacteraceae	Bryobacter	-0.239892	0.0439031	*
ASV4532	Bacteria	Proteobacteria	Alphaproteobacteria	Rhizobiales	Xanthobacteraceae	Rhodoplanes	-0.239828	0.0439611	*
ASV10804	Bacteria	Bacteroidota	Bacteroidia	Sphingobacteriales	Sphingobacteriaceae	Mucilaginibacter	-0.239741	0.0440407	*
ASV747	Bacteria	Proteobacteria	Alphaproteobacteria	Elsterales			-0.239666	0.0441083	*
ASV107	Bacteria	Actinobacteriota	Actinobacteria	Corynebacteriales	Mycobacteriaceae	Mycobacterium	-0.239523	0.0442384	*
ASV34179	Bacteria	Bacteroidota	Bacteroidia	Sphingobacteriales	AKYH767		-0.239465	0.0442919	*
ASV2506	Bacteria	Proteobacteria	Gammaproteobacteria	WD260			-0.239452	0.0443039	*
ASV4132	Bacteria	Actinobacteriota	Thermoleophilia	Solirubrobacterales	Solirubrobacteraceae	Conexibacter	-0.239439	0.0443157	*
ASV9931	Bacteria	Acidobacteriota	Acidobacteriae	Subgroup 2			-0.239413	0.0443396	*
ASV14365	Bacteria	Acidobacteriota	Acidobacteriae	Acidobacteriales	Acidobacteriaceae (Subgroup 1)	Granulicella	-0.23936	0.0443877	*
ASV5580	Bacteria	Myxococcota	Myxococcia	Myxococcales	Myxococcaceae		-0.239343	0.0444033	*
ASV3467	Bacteria	Proteobacteria	Alphaproteobacteria	Rhizobiales	Rhizobiaceae	Mesorhizobium	-0.239335	0.044411	*
ASV8719	Bacteria	WPS-2					-0.239298	0.0444446	*
ASV19990	Bacteria	Gemmatimonadota	Gemmatimonadetes	Gemmatimonadales	Gemmatimonadaceae	Gemmatimonas	-0.239242	0.0444956	*
ASV31557	Bacteria	Bacteroidota	Bacteroidia	Chitinophagales	Chitinophagaceae	Ferruginibacter	-0.239206	0.0445291	*
ASV2704	Bacteria	Patescibacteria	Saccharimonadia	Saccharimonadales	LWQ8		-0.239082	0.044643	*
ASV2734	Bacteria	Actinobacteriota	Thermoleophilia	Solirubrobacterales	Solirubrobacteraceae	Conexibacter	-0.239082	0.044643	*
ASV2825	Bacteria	Acidobacteriota	Acidobacteriae	Acidobacteriales	Acidobacteriaceae (Subgroup 1)	Edaphobacter	-0.239082	0.044643	*
ASV2957	Bacteria	Acidobacteriota	Acidobacteriae	Subgroup 2			-0.239082	0.044643	*
ASV3223	Bacteria	Acidobacteriota	Acidobacteriae	Subgroup 2			-0.239082	0.044643	*
ASV3338	Bacteria	Patescibacteria	Saccharimonadia	Saccharimonadales	LWQ8		-0.239082	0.044643	*
ASV3372	Bacteria	WPS-2					-0.239082	0.044643	*
ASV3981	Bacteria	WPS-2					-0.239082	0.044643	*
ASV4669	Bacteria	Actinobacteriota	Actinobacteria	Frankiales	Acidothermaceae	Acidothermus	-0.239082	0.044643	*
ASV4917	Bacteria	Bacteroidota	Bacteroidia	Sphingobacteriales	CWT CU03-E12		-0.239082	0.044643	*
ASV4943	Bacteria	Acidobacteriota	Acidobacteriae	Acidobacteriales	Acidobacteriaceae (Subgroup 1)	Occallatibacter	-0.239082	0.044643	*
ASV5049	Bacteria	Acidobacteriota	Acidobacteriae	Solibacterales	Solibacteraceae	Candidatus Solibacter	-0.239082	0.044643	*
ASV5121	Bacteria	Acidobacteriota	Acidobacteriae	Subgroup 2			-0.239082	0.044643	*
ASV5441	Bacteria	Actinobacteriota	Acidimicrobiia				-0.239082	0.044643	*
ASV6144	Bacteria	RCP2-54					-0.239082	0.044643	*
ASV6187	Bacteria	Proteobacteria	Gammaproteobacteria			Acidibacter	-0.239082	0.044643	*
ASV4206	Bacteria	Actinobacteriota	Thermoleophilia	Solirubrobacterales	Solirubrobacteraceae		-0.239082	0.044643	*
ASV6274	Bacteria	Actinobacteriota	Thermoleophilia	Solirubrobacterales	Solirubrobacteraceae	Conexibacter	-0.239082	0.044643	*
ASV6023	Bacteria	Acidobacteriota	Acidobacteriae	Acidobacteriales	Acidobacteriaceae (Subgroup 1)		-0.239082	0.044643	*
ASV6776	Bacteria	Acidobacteriota	Acidobacteriae	Subgroup 2			-0.239082	0.044643	*
ASV6937	Bacteria	Verrucomicrobiota	Verrucomicrobiae	Pedosphaerales	Pedosphaeraceae		-0.239082	0.044643	*
ASV6992	Bacteria	Proteobacteria	Gammaproteobacteria			Acidibacter	-0.239082	0.044643	*
ASV7342	Bacteria	Actinobacteriota	Actinobacteria	Corynebacteriales	Mycobacteriaceae	Mycobacterium	-0.239082	0.044643	*
ASV7398	Bacteria	Proteobacteria	Gammaproteobacteria	Diplorickettsiales	Diplorickettsiaceae		-0.239082	0.044643	*
ASV7453	Bacteria	Verrucomicrobiota	Verrucomicrobiae	Pedosphaerales	Pedosphaeraceae		-0.239082	0.044643	*
ASV6396	Bacteria	Proteobacteria	Gammaproteobacteria	Burkholderiales	Burkholderiaceae	Burkholderia-Caballeronia-Paraburkholderia	-0.239082	0.044643	*
ASV7710	Bacteria	Actinobacteriota	Acidimicrobiia				-0.239082	0.044643	*
ASV7942	Bacteria	Actinobacteriota	Actinobacteria	Frankiales	Acidothermaceae	Acidothermus	-0.239082	0.044643	*
ASV8191	Bacteria	Acidobacteriota	Acidobacteriae	Solibacterales	Solibacteraceae	Candidatus Solibacter	-0.239082	0.044643	*
ASV8922	Bacteria	Actinobacteriota	Actinobacteria	Frankiales	Acidothermaceae	Acidothermus	-0.239082	0.044643	*
ASV9186	Bacteria	Acidobacteriota	Acidobacteriae	Acidobacteriales	Acidobacteriaceae (Subgroup 1)	Occallatibacter	-0.239082	0.044643	*
ASV9599	Bacteria	Actinobacteriota	Actinobacteria	Corynebacteriales	Mycobacteriaceae	Mycobacterium	-0.239082	0.044643	*
ASV10441	Bacteria	WPS-2					-0.239082	0.044643	*
ASV10693	Bacteria	Actinobacteriota	Acidimicrobiia				-0.239082	0.044643	*
ASV10977	Bacteria	Actinobacteriota	Actinobacteria	Streptomycetales	Streptomycetaceae		-0.239082	0.044643	*
ASV12028	Bacteria	Proteobacteria	Alphaproteobacteria	Rhizobiales	Xanthobacteraceae		-0.239082	0.044643	*
ASV12213	Bacteria	Actinobacteriota	Thermoleophilia	Solirubrobacterales	Solirubrobacteraceae	Conexibacter	-0.239082	0.044643	*
ASV12214	Bacteria	Actinobacteriota	Actinobacteria	Frankiales	Acidothermaceae	Acidothermus	-0.239082	0.044643	*
ASV12549	Bacteria	Actinobacteriota	Actinobacteria	Frankiales	Acidothermaceae	Acidothermus	-0.239082	0.044643	*
ASV12724	Bacteria	Actinobacteriota	Actinobacteria	Frankiales	Acidothermaceae	Acidothermus	-0.239082	0.044643	*
ASV13126	Bacteria	Proteobacteria	Gammaproteobacteria	Diplorickettsiales	Diplorickettsiaceae		-0.239082	0.044643	*
ASV13739	Bacteria	Bacteroidota	Bacteroidia	Chitinophagales	Chitinophagaceae	Edaphobaculum	-0.239082	0.044643	*
ASV13740	Bacteria	Cyanobacteria	Vampirivibrionia	Obscuribacterales	Obscuribacteraceae		-0.239082	0.044643	*
ASV13952	Bacteria	Actinobacteriota	Thermoleophilia	Solirubrobacterales	Solirubrobacteraceae	Conexibacter	-0.239082	0.044643	*
ASV14172	Bacteria	Acidobacteriota	Acidobacteriae	Solibacterales	Solibacteraceae	Candidatus Solibacter	-0.239082	0.044643	*
ASV14402	Bacteria	Actinobacteriota	Actinobacteria	Frankiales	Acidothermaceae	Acidothermus	-0.239082	0.044643	*
ASV14403	Bacteria	Proteobacteria	Gammaproteobacteria			Acidibacter	-0.239082	0.044643	*
ASV14404	Bacteria	WPS-2					-0.239082	0.044643	*
ASV14657	Bacteria	Actinobacteriota	Actinobacteria	Frankiales	Acidothermaceae	Acidothermus	-0.239082	0.044643	*
ASV14658	Bacteria	Proteobacteria	Alphaproteobacteria	Rhizobiales	Beijerinckiaceae	Beijerinckia	-0.239082	0.044643	*
ASV14928	Bacteria	Actinobacteriota	Acidimicrobiia				-0.239082	0.044643	*
ASV14929	Bacteria	Proteobacteria	Alphaproteobacteria	Acetobacterales	Acetobacteraceae		-0.239082	0.044643	*
ASV15475	Bacteria	Acidobacteriota	Acidobacteriae	Acidobacteriales	Acidobacteriaceae (Subgroup 1)		-0.239082	0.044643	*
ASV15767	Bacteria	Actinobacteriota	Thermoleophilia	Solirubrobacterales	Solirubrobacteraceae		-0.239082	0.044643	*
ASV16050	Bacteria	Verrucomicrobiota	Verrucomicrobiae	Chthoniobacterales	Xiphinematobacteraceae	Candidatus Xiphinematobacter	-0.239082	0.044643	*
ASV16051	Bacteria	Actinobacteriota	Actinobacteria	Frankiales	Acidothermaceae	Acidothermus	-0.239082	0.044643	*
ASV16052	Bacteria	Acidobacteriota	Acidobacteriae	Acidobacteriales	Acidobacteriaceae (Subgroup 1)	Acidipila	-0.239082	0.044643	*
ASV16376	Bacteria	Actinobacteriota	Actinobacteria	Frankiales	Acidothermaceae	Acidothermus	-0.239082	0.044643	*
ASV16703	Bacteria	Proteobacteria	Alphaproteobacteria	Elsterales			-0.239082	0.044643	*
ASV16704	Bacteria	Actinobacteriota	Thermoleophilia	Solirubrobacterales	Solirubrobacteraceae		-0.239082	0.044643	*
ASV17054	Bacteria	Actinobacteriota	Actinobacteria	Corynebacteriales	Mycobacteriaceae	Mycobacterium	-0.239082	0.044643	*
ASV17055	Bacteria	Proteobacteria	Gammaproteobacteria	JG36-TzT-191			-0.239082	0.044643	*
ASV17798	Bacteria	Actinobacteriota	Actinobacteria	Frankiales	Acidothermaceae	Acidothermus	-0.239082	0.044643	*
ASV17799	Bacteria	Chloroflexi	Ktedonobacteria	Ktedonobacterales	Ktedonobacteraceae	Thermosporothrix	-0.239082	0.044643	*
ASV17800	Bacteria	Actinobacteriota	Thermoleophilia	Solirubrobacterales	Solirubrobacteraceae	Conexibacter	-0.239082	0.044643	*
ASV17801	Bacteria	Actinobacteriota	Acidimicrobiia				-0.239082	0.044643	*
ASV17802	Bacteria	Proteobacteria	Alphaproteobacteria	Caulobacterales	Caulobacteraceae		-0.239082	0.044643	*
ASV18197	Bacteria	Actinobacteriota	Thermoleophilia	Solirubrobacterales	Solirubrobacteraceae	Conexibacter	-0.239082	0.044643	*
ASV18198	Bacteria	Proteobacteria	Alphaproteobacteria	Caulobacterales	Caulobacteraceae		-0.239082	0.044643	*
ASV15391	Bacteria	Acidobacteriota	Acidobacteriae	Subgroup 2			-0.239082	0.044643	*
ASV18597	Bacteria	Planctomycetota	Planctomycetes	Gemmatales	Gemmataceae		-0.239082	0.044643	*
ASV15696	Bacteria	Myxococcota	Polyangia	Haliangiales	Haliangiaceae	Haliangium	-0.239082	0.044643	*
ASV17713	Bacteria	Myxococcota	Myxococcia	Myxococcales	Myxococcaceae		-0.239082	0.044643	*
ASV19021	Bacteria	Proteobacteria	Gammaproteobacteria			Acidibacter	-0.239082	0.044643	*
ASV19022	Bacteria	Proteobacteria	Alphaproteobacteria	Elsterales			-0.239082	0.044643	*
ASV19960	Bacteria	Proteobacteria	Alphaproteobacteria	Acetobacterales	Acetobacteraceae		-0.239082	0.044643	*
ASV19961	Bacteria	Acidobacteriota	Acidobacteriae	Subgroup 2			-0.239082	0.044643	*
ASV19962	Bacteria	Acidobacteriota	Acidobacteriae	Acidobacteriales			-0.239082	0.044643	*
ASV20500	Bacteria	Proteobacteria	Gammaproteobacteria			Acidibacter	-0.239082	0.044643	*
ASV20501	Bacteria	Acidobacteriota	Acidobacteriae	Acidobacteriales	Acidobacteriaceae (Subgroup 1)	Granulicella	-0.239082	0.044643	*
ASV18519	Bacteria	Proteobacteria	Alphaproteobacteria	Caulobacterales	Caulobacteraceae		-0.239082	0.044643	*
ASV21018	Bacteria	Actinobacteriota	Actinobacteria	Frankiales	Acidothermaceae	Acidothermus	-0.239082	0.044643	*
ASV21019	Bacteria	Actinobacteriota	Thermoleophilia	Gaiellales			-0.239082	0.044643	*
ASV21020	Bacteria	Actinobacteriota	Acidimicrobiia				-0.239082	0.044643	*
ASV21021	Bacteria	Chloroflexi	Ktedonobacteria	Ktedonobacterales	Ktedonobacteraceae		-0.239082	0.044643	*
ASV21022	Bacteria	Acidobacteriota	Acidobacteriae	Acidobacteriales	Acidobacteriaceae (Subgroup 1)	Acidipila	-0.239082	0.044643	*
ASV21023	Bacteria	Actinobacteriota	Acidimicrobiia				-0.239082	0.044643	*
ASV19857	Bacteria	Firmicutes	Bacilli	Paenibacillales	Paenibacillaceae	Paenibacillus	-0.239082	0.044643	*
ASV21627	Bacteria	Acidobacteriota	Acidobacteriae	Bryobacterales	Bryobacteraceae	Bryobacter	-0.239082	0.044643	*
ASV22262	Bacteria	Actinobacteriota	Actinobacteria	Catenulisporales	Actinospicaceae	Actinospica	-0.239082	0.044643	*
ASV22263	Bacteria	Actinobacteriota	Actinobacteria	Frankiales	Acidothermaceae	Acidothermus	-0.239082	0.044643	*
ASV22264	Bacteria	Proteobacteria	Alphaproteobacteria	Acetobacterales	Acetobacteraceae	Acidicaldus	-0.239082	0.044643	*
ASV22891	Bacteria	Actinobacteriota	Actinobacteria	Catenulisporales	Actinospicaceae	Actinospica	-0.239082	0.044643	*
ASV22892	Bacteria	Actinobacteriota	Actinobacteria	Catenulisporales	Actinospicaceae	Actinospica	-0.239082	0.044643	*
ASV22893	Bacteria	Actinobacteriota	Actinobacteria	Frankiales	Acidothermaceae	Acidothermus	-0.239082	0.044643	*
ASV23597	Bacteria	Acidobacteriota	Acidobacteriae	Solibacterales	Solibacteraceae	Candidatus Solibacter	-0.239082	0.044643	*
ASV23598	Bacteria	Proteobacteria	Alphaproteobacteria	Acetobacterales	Acetobacteraceae	Acidisoma	-0.239082	0.044643	*
ASV23599	Bacteria	Proteobacteria	Gammaproteobacteria	Burkholderiales	SC-I-84		-0.239082	0.044643	*
ASV23600	Bacteria	Verrucomicrobiota	Verrucomicrobiae	Chthoniobacterales	Chthoniobacteraceae	Chthoniobacter	-0.239082	0.044643	*
ASV24277	Bacteria	Actinobacteriota	Actinobacteria	Frankiales	Acidothermaceae	Acidothermus	-0.239082	0.044643	*
ASV24278	Bacteria	Proteobacteria	Alphaproteobacteria	Elsterales			-0.239082	0.044643	*
ASV24279	Bacteria	Planctomycetota	Planctomycetes	Gemmatales	Gemmataceae		-0.239082	0.044643	*
ASV24280	Bacteria	Proteobacteria	Alphaproteobacteria	Caulobacterales	Caulobacteraceae		-0.239082	0.044643	*
ASV24281	Bacteria	Proteobacteria	Alphaproteobacteria	Rhizobiales	Beijerinckiaceae	Methylovirgula	-0.239082	0.044643	*
ASV24999	Bacteria	WPS-2					-0.239082	0.044643	*
ASV25000	Bacteria	Actinobacteriota	Actinobacteria	Frankiales	Acidothermaceae	Acidothermus	-0.239082	0.044643	*
ASV25001	Bacteria	Planctomycetota	Planctomycetes	Gemmatales	Gemmataceae		-0.239082	0.044643	*
ASV25002	Bacteria	Proteobacteria	Gammaproteobacteria	Burkholderiales	Comamonadaceae	Rhodoferax	-0.239082	0.044643	*
ASV9706	Bacteria	Patescibacteria	Saccharimonadia	Saccharimonadales			-0.239082	0.044643	*
ASV25781	Bacteria	Acidobacteriota	Acidobacteriae	Acidobacteriales	Acidobacteriaceae (Subgroup 1)	Occallatibacter	-0.239082	0.044643	*
ASV25782	Bacteria	Acidobacteriota	Acidobacteriae	Solibacterales	Solibacteraceae	Candidatus Solibacter	-0.239082	0.044643	*
ASV25783	Bacteria	Dependentiae	Babeliae	Babeliales			-0.239082	0.044643	*
ASV26613	Bacteria	Actinobacteriota	Actinobacteria	Frankiales	Acidothermaceae	Acidothermus	-0.239082	0.044643	*
ASV26614	Bacteria	Actinobacteriota	Acidimicrobiia				-0.239082	0.044643	*
ASV26615	Bacteria	Actinobacteriota	Acidimicrobiia				-0.239082	0.044643	*
ASV26616	Bacteria	Patescibacteria	Saccharimonadia	Saccharimonadales	LWQ8		-0.239082	0.044643	*
ASV26617	Bacteria	Actinobacteriota	Acidimicrobiia				-0.239082	0.044643	*
ASV26618	Bacteria	Patescibacteria	Saccharimonadia	Saccharimonadales	LWQ8		-0.239082	0.044643	*
ASV27469	Bacteria	Patescibacteria	Saccharimonadia	Saccharimonadales			-0.239082	0.044643	*
ASV27470	Bacteria	Proteobacteria	Gammaproteobacteria	Diplorickettsiales	Diplorickettsiaceae		-0.239082	0.044643	*
ASV27471	Bacteria	Actinobacteriota	Acidimicrobiia				-0.239082	0.044643	*
ASV27472	Bacteria	Actinobacteriota	Actinobacteria	Frankiales	Acidothermaceae	Acidothermus	-0.239082	0.044643	*
ASV27473	Bacteria	Actinobacteriota	Actinobacteria	Catenulisporales	Actinospicaceae	Actinospica	-0.239082	0.044643	*
ASV27474	Bacteria	Acidobacteriota	Acidobacteriae	Acidobacteriales	Acidobacteriaceae (Subgroup 1)	Granulicella	-0.239082	0.044643	*
ASV27475	Bacteria	Actinobacteriota	Acidimicrobiia	IMCC26256			-0.239082	0.044643	*
ASV27476	Bacteria	Actinobacteriota	Actinobacteria	Corynebacteriales	Mycobacteriaceae	Mycobacterium	-0.239082	0.044643	*
ASV28415	Bacteria	Proteobacteria	Gammaproteobacteria	Coxiellales	Coxiellaceae	Coxiella	-0.239082	0.044643	*
ASV28416	Bacteria	Proteobacteria	Alphaproteobacteria	Elsterales			-0.239082	0.044643	*
ASV28417	Bacteria	Verrucomicrobiota	Verrucomicrobiae	Chthoniobacterales	Xiphinematobacteraceae	Candidatus Xiphinematobacter	-0.239082	0.044643	*
ASV28418	Bacteria	Acidobacteriota	Acidobacteriae	Bryobacterales	Bryobacteraceae	Bryobacter	-0.239082	0.044643	*
ASV19470	Bacteria	Actinobacteriota	Thermoleophilia	Solirubrobacterales	Solirubrobacteraceae	Conexibacter	-0.239082	0.044643	*
ASV21024	Bacteria	Proteobacteria	Alphaproteobacteria	Rhizobiales	Beijerinckiaceae	Roseiarcus	-0.239082	0.044643	*
ASV29447	Bacteria	Proteobacteria	Gammaproteobacteria	Legionellales	Legionellaceae	Legionella	-0.239082	0.044643	*
ASV29448	Bacteria	Cyanobacteria	Vampirivibrionia	Obscuribacterales	Obscuribacteraceae		-0.239082	0.044643	*
ASV29449	Bacteria	Verrucomicrobiota	Verrucomicrobiae	Chthoniobacterales	Chthoniobacteraceae	Chthoniobacter	-0.239082	0.044643	*
ASV29450	Bacteria	Planctomycetota	Planctomycetes	Gemmatales	Gemmataceae		-0.239082	0.044643	*
ASV18599	Bacteria	Actinobacteriota	Actinobacteria	Frankiales	Acidothermaceae	Acidothermus	-0.239082	0.044643	*
ASV30543	Bacteria	Proteobacteria	Gammaproteobacteria			Acidibacter	-0.239082	0.044643	*
ASV30544	Bacteria	Proteobacteria	Alphaproteobacteria	Elsterales			-0.239082	0.044643	*
ASV30545	Bacteria	WPS-2					-0.239082	0.044643	*
ASV30546	Bacteria	Verrucomicrobiota	Chlamydiae	Chlamydiales	Parachlamydiaceae		-0.239082	0.044643	*
ASV30547	Bacteria	Bacteroidota	Bacteroidia	Chitinophagales	Chitinophagaceae	Puia	-0.239082	0.044643	*
ASV31704	Bacteria	Dependentiae	Babeliae	Babeliales	Vermiphilaceae		-0.239082	0.044643	*
ASV31705	Bacteria	Proteobacteria	Alphaproteobacteria	Acetobacterales	Acetobacteraceae		-0.239082	0.044643	*
ASV31706	Bacteria	Chloroflexi	Ktedonobacteria	Ktedonobacterales	JG30-KF-AS9		-0.239082	0.044643	*
ASV31707	Bacteria	Actinobacteriota	Thermoleophilia	Gaiellales			-0.239082	0.044643	*
ASV31708	Bacteria	Proteobacteria	Gammaproteobacteria	Burkholderiales	Burkholderiaceae	Burkholderia-Caballeronia-Paraburkholderia	-0.239082	0.044643	*
ASV32924	Bacteria	Bacteroidota	Bacteroidia	Sphingobacteriales	Sphingobacteriaceae	Mucilaginibacter	-0.239082	0.044643	*
ASV32925	Bacteria	Actinobacteriota	Thermoleophilia	Solirubrobacterales	Solirubrobacteraceae		-0.239082	0.044643	*
ASV32926	Bacteria	Chloroflexi	AD3				-0.239082	0.044643	*
ASV32927	Bacteria	Actinobacteriota	Actinobacteria	Catenulisporales	Actinospicaceae	Actinospica	-0.239082	0.044643	*
ASV32928	Bacteria	Proteobacteria	Gammaproteobacteria	Diplorickettsiales	Diplorickettsiaceae		-0.239082	0.044643	*
ASV32929	Bacteria	Verrucomicrobiota	Verrucomicrobiae	Methylacidiphilales	Methylacidiphilaceae		-0.239082	0.044643	*
ASV32930	Bacteria	Actinobacteriota	Acidimicrobiia	IMCC26256			-0.239082	0.044643	*
ASV32931	Bacteria	Patescibacteria	Parcubacteria	Candidatus Liptonbacteria			-0.239082	0.044643	*
ASV7651	Bacteria	Actinobacteriota	Thermoleophilia	Solirubrobacterales	Solirubrobacteraceae	Conexibacter	-0.239082	0.044643	*
ASV34275	Bacteria	Chloroflexi	Ktedonobacteria	Ktedonobacterales	Ktedonobacteraceae	FCPS473	-0.239082	0.044643	*
ASV34276	Bacteria	Actinobacteriota	Acidimicrobiia	IMCC26256			-0.239082	0.044643	*
ASV34277	Bacteria	Verrucomicrobiota	Verrucomicrobiae	Pedosphaerales	Pedosphaeraceae		-0.239082	0.044643	*
ASV34278	Bacteria	Planctomycetota	Planctomycetes	Isosphaerales	Isosphaeraceae		-0.239082	0.044643	*
ASV34279	Bacteria	Actinobacteriota	Acidimicrobiia	Microtrichales	Ilumatobacteraceae		-0.239082	0.044643	*
ASV34280	Bacteria	WPS-2					-0.239082	0.044643	*
ASV34281	Bacteria	Verrucomicrobiota	Verrucomicrobiae	Pedosphaerales	Pedosphaeraceae		-0.239082	0.044643	*
ASV35784	Bacteria	Acidobacteriota	Acidobacteriae	Subgroup 2			-0.239082	0.044643	*
ASV35785	Bacteria	Actinobacteriota	Actinobacteria	Catenulisporales	Actinospicaceae	Actinospica	-0.239082	0.044643	*
ASV35786	Bacteria	Proteobacteria	Gammaproteobacteria	Burkholderiales	Burkholderiaceae	Pandoraea	-0.239082	0.044643	*
ASV35787	Bacteria	Proteobacteria	Alphaproteobacteria	Rhizobiales	Beijerinckiaceae		-0.239082	0.044643	*
ASV35788	Bacteria	Proteobacteria	Gammaproteobacteria	Diplorickettsiales	Diplorickettsiaceae		-0.239082	0.044643	*
ASV35789	Bacteria	Verrucomicrobiota	Verrucomicrobiae	Pedosphaerales	Pedosphaeraceae		-0.239082	0.044643	*
ASV35790	Bacteria	Planctomycetota	Planctomycetes	Gemmatales	Gemmataceae		-0.239082	0.044643	*
ASV35791	Bacteria	Actinobacteriota	Acidimicrobiia				-0.239082	0.044643	*
ASV35792	Bacteria	Actinobacteriota	Acidimicrobiia	IMCC26256			-0.239082	0.044643	*
ASV35793	Bacteria	Proteobacteria	Alphaproteobacteria	Elsterales			-0.239082	0.044643	*
ASV35794	Bacteria	Proteobacteria	Gammaproteobacteria	Diplorickettsiales	Diplorickettsiaceae	Aquicella	-0.239082	0.044643	*
[truncated: 172 more rows]

## Sheet: Fungi_warmadapted
Taxa	Kingdom	Phylum	Class	Order	Family	Genus	Species	Pearson cor	p value	Significance
ASV215	Fungi	Ascomycota	Sordariomycetes	Glomerellales	Plectosphaerellaceae	Plectosphaerella	niemeijerarum	0.426972	0.000184	***
ASV12	Fungi	Ascomycota	Dothideomycetes	Pleosporales	Cucurbitariaceae	Pyrenochaetopsis	leptospora	0.398387	0.000528	***
ASV10737	Fungi							0.359563	0.00192184	**
ASV2177	Fungi	Ascomycota	Sordariomycetes	Hypocreales		Sarocladium	strictum	0.33002	0.00463909	**
ASV2082	Fungi	Ascomycota	Sordariomycetes	Hypocreales	Nectriaceae	Volutella		0.323091	0.00563663	**
ASV3182	Fungi	Ascomycota						0.319735	0.00618471	**
ASV1585	Fungi	Aphelidiomycota	Aphelidiomycetes	GS16				0.313709	0.00728731	**
ASV9350	Fungi	Chytridiomycota						0.313657	0.00729737	**
ASV7132	Fungi	Ascomycota	Dothideomycetes	Acrospermales		Leptodiscella		0.30573	0.00901041	**
ASV33	Fungi	Ascomycota	Sordariomycetes	Hypocreales		Acremonium	furcatum	0.304196	0.00937987	**
ASV86	Fungi	Ascomycota	Sordariomycetes	Hypocreales	Nectriaceae	Gibberella	intricans	0.302177	0.00988593	**
ASV7	Fungi	Ascomycota	Dothideomycetes	Capnodiales	Cladosporiaceae	Cladosporium	delicatulum	0.301288	0.0101163	*
ASV7598	Fungi							0.30027	0.0103857	*
ASV1295	Fungi	Chytridiomycota	Rhizophlyctidomycetes	Rhizophlyctidales	Rhizophlyctidaceae	Rhizophlyctis	rosea	0.300024	0.0104516	*
ASV80	Fungi	Mortierellomycota	Mortierellomycetes	Mortierellales	Mortierellaceae	Mortierella	exigua	0.299964	0.0104679	*
ASV100	Fungi	Ascomycota	Dothideomycetes	Pleosporales	Thyridariaceae	Roussoella	mexicana	0.299449	0.0106076	*
ASV10002	Fungi	Basidiomycota						0.295496	0.0117345	*
ASV647	Fungi	Ascomycota	Dothideomycetes	Pleosporales	Morosphaeriaceae	Acrocalymma		0.29087	0.0131839	*
ASV16167	Fungi	Ascomycota	Dothideomycetes	Pleosporales	Torulaceae	Torula		0.290173	0.0134149	*
ASV8609	Fungi							0.284575	0.0154029	*
ASV926	Fungi	Ascomycota	Sordariomycetes	Hypocreales	Nectriaceae	Cylindrocarpon		0.284063	0.0155971	*
ASV17110	Fungi	Basidiomycota	Microbotryomycetes	Sporidiobolales	Sporidiobolaceae	Sporobolomyces	ruberrimus	0.283694	0.0157381	*
ASV675	Fungi	Ascomycota	Eurotiomycetes	Eurotiales	Aspergillaceae	Penicillium	brevicompactum	0.282149	0.0163406	*
ASV88	Fungi	Mortierellomycota	Mortierellomycetes	Mortierellales	Mortierellaceae	Mortierella	alpina	0.281558	0.0165761	*
ASV4759	Fungi							0.281499	0.0165999	*
ASV1385	Fungi	Ascomycota	Sordariomycetes	Hypocreales		Acremonium	fusidioides	0.28079	0.0168867	*
ASV902	Fungi	Ascomycota	Sordariomycetes	Microascales	Halosphaeriaceae			0.280607	0.0169616	*
ASV460	Fungi	Ascomycota	Dothideomycetes	Pleosporales	Phaeosphaeriaceae			0.280047	0.0171922	*
ASV9170	Fungi							0.279917	0.0172458	*
ASV21	Fungi	Ascomycota	Dothideomycetes	Pleosporales	Didymellaceae	Endophoma	elongata	0.279464	0.0174349	*
ASV10604	Fungi	Basidiomycota	Tremellomycetes	Tremellales	Trimorphomycetaceae	Saitozyma	flava	0.278176	0.0179817	*
ASV3718	Fungi	Ascomycota	Sordariomycetes	Sordariales	Lasiosphaeriaceae	Apodus	deciduus	0.277989	0.0180622	*
ASV9402	Fungi	Rozellomycota						0.277527	0.0182626	*
ASV15353	Fungi	Basidiomycota	Ustilaginomycetes	Ustilaginales	Ustilaginaceae	Ustilago	scrobiculata	0.276745	0.0186062	*
ASV4717	Fungi	Ascomycota	Sordariomycetes	Glomerellales	Plectosphaerellaceae	Plectosphaerella	oligotrophica	0.276475	0.0187262	*
ASV4298	Fungi	Ascomycota	Sordariomycetes	Sordariales	Chaetomiaceae	Zopfiella	pleuropora	0.275179	0.0193112	*
ASV4185	Fungi	Ascomycota	Dothideomycetes	Pleosporales				0.274858	0.0194584	*
ASV1846	Fungi							0.274728	0.0195186	*
ASV5355	Fungi	Ascomycota	Pezizomycetes	Pezizales	Ascobolaceae			0.274392	0.019674	*
ASV69	Fungi	Ascomycota	Sordariomycetes	Hypocreales	Nectriaceae	Ilyonectria	macrodidyma	0.27375	0.0199745	*
ASV6622	Fungi	Ascomycota						0.272452	0.020593	*
ASV2754	Fungi	Ascomycota	Eurotiomycetes	Onygenales		Chrysosporium	merdarium	0.270892	0.0213587	*
ASV9481	Fungi							0.270383	0.0216136	*
ASV2656	Fungi	Ascomycota	Dothideomycetes	Pleosporales	Didymellaceae	Neodidymelliopsis	ranunculi	0.269595	0.0220135	*
ASV1201	Fungi	Ascomycota	Sordariomycetes	Hypocreales		Acremonium	charticola	0.269143	0.0222455	*
ASV1709	Fungi	Ascomycota	Dothideomycetes	Pleosporales	Didymellaceae	Epicoccum	keratinophilum	0.268856	0.022394	*
ASV2397	Fungi	Ascomycota	Dothideomycetes	Pleosporales				0.268856	0.022394	*
ASV2434	Fungi	Ascomycota	Dothideomycetes	Pleosporales	Didymellaceae			0.268856	0.022394	*
ASV2449	Fungi	Ascomycota	Dothideomycetes	Pleosporales	Didymellaceae	Didymella	sancta	0.268856	0.022394	*
ASV2612	Fungi	Ascomycota	Dothideomycetes	Pleosporales	Didymellaceae	Stagonosporopsis		0.268856	0.022394	*
ASV2620	Fungi	Ascomycota	Dothideomycetes	Pleosporales	Cucurbitariaceae	Pyrenochaetopsis	tabarestanensis	0.268856	0.022394	*
ASV3904	Fungi	Ascomycota	Dothideomycetes	Pleosporales	Massarinaceae	Stagonospora		0.268856	0.022394	*
ASV4615	Fungi	Ascomycota	Sordariomycetes	Sordariales	Lasiosphaeriaceae	Podospora	communis	0.268856	0.022394	*
ASV4779	Fungi	Ascomycota	Dothideomycetes	Pleosporales	Didymellaceae	Neodidymelliopsis	ranunculi	0.268856	0.022394	*
ASV5097	Fungi	Ascomycota	Dothideomycetes	Pleosporales	Didymellaceae			0.268856	0.022394	*
ASV5325	Fungi	Basidiomycota	Agaricomycetes	Sebacinales				0.268856	0.022394	*
ASV5326	Fungi	Ascomycota	Eurotiomycetes	Eurotiales	Aspergillaceae	Penicillium	brevicompactum	0.268856	0.022394	*
ASV5353	Fungi	Ascomycota	Sordariomycetes	Hypocreales	Nectriaceae	Fusarium	buharicum	0.268856	0.022394	*
ASV5541	Fungi	Basidiomycota	Agaricomycetes	Cantharellales	Ceratobasidiaceae			0.268856	0.022394	*
ASV5607	Fungi	Basidiomycota	Agaricomycetes	Cantharellales	Ceratobasidiaceae	Rhizoctonia		0.268856	0.022394	*
ASV5900	Fungi	Basidiomycota	Agaricomycetes	Sebacinales				0.268856	0.022394	*
ASV6599	Fungi	Ascomycota	Dothideomycetes	Pleosporales	Phaeosphaeriaceae	Setophaeosphaeria	hemerocallidis	0.268856	0.022394	*
ASV7129	Fungi	Ascomycota	Dothideomycetes	Pleosporales	Didymosphaeriaceae	Paraconiothyrium	cyclothyrioides	0.268856	0.022394	*
ASV7316	Fungi	Basidiomycota	Agaricomycetes	Hymenochaetales	Schizoporaceae	Oxyporus	corticola	0.268856	0.022394	*
ASV7523	Fungi	Ascomycota						0.268856	0.022394	*
ASV7825	Fungi							0.268856	0.022394	*
ASV7976	Fungi	Ascomycota						0.268856	0.022394	*
ASV8541	Fungi	Ascomycota	Eurotiomycetes	Chaetothyriales	Herpotrichiellaceae	Exophiala		0.268856	0.022394	*
ASV8644	Fungi	Basidiomycota	Agaricomycetes	Hymenochaetales	Schizoporaceae	Oxyporus		0.268856	0.022394	*
ASV8750	Fungi	Ascomycota	Sordariomycetes	Hypocreales		Acremonium	sordidulum	0.268856	0.022394	*
ASV8852	Fungi							0.268856	0.022394	*
ASV8853	Fungi	Ascomycota						0.268856	0.022394	*
ASV9053	Fungi	Ascomycota						0.268856	0.022394	*
ASV9166	Fungi	Ascomycota	Dothideomycetes	Pleosporales				0.268856	0.022394	*
ASV9396	Fungi	Ascomycota	Pezizomycetes	Pezizales	Ascobolaceae			0.268856	0.022394	*
ASV9773	Fungi	Ascomycota						0.268856	0.022394	*
ASV10043	Fungi							0.268856	0.022394	*
ASV10044	Fungi	Ascomycota	Dothideomycetes	Pleosporales	Didymellaceae			0.268856	0.022394	*
ASV10045	Fungi	Chytridiomycota						0.268856	0.022394	*
ASV10328	Fungi	Ascomycota	Dothideomycetes	Pleosporales	Periconiaceae	Periconia	cookei	0.268856	0.022394	*
ASV10329	Fungi	Ascomycota	Dothideomycetes	Pleosporales	Cucurbitariaceae	Pyrenochaeta		0.268856	0.022394	*
ASV10497	Fungi	Olpidiomycota	Olpidiomycetes	Olpidiales	Olpidiaceae	Olpidium	brassicae	0.268856	0.022394	*
ASV10805	Fungi							0.268856	0.022394	*
ASV10985	Fungi	Basidiomycota						0.268856	0.022394	*
ASV11171	Fungi	Ascomycota	Sordariomycetes	Xylariales	Microdochiaceae	Microdochium		0.268856	0.022394	*
ASV11172	Fungi	Ascomycota	Pezizomycetes	Pezizales	Pyronemataceae			0.268856	0.022394	*
ASV11173	Fungi	Chytridiomycota	Spizellomycetes	Spizellomycetales	Spizellomycetaceae	Spizellomyces	dolichospermus	0.268856	0.022394	*
ASV11357	Fungi	Aphelidiomycota	Aphelidiomycetes	GS16				0.268856	0.022394	*
ASV11724	Fungi	Ascomycota	Sordariomycetes	Hypocreales	Nectriaceae	Fusarium	penzigii	0.268856	0.022394	*
ASV11725	Fungi	Ascomycota	Sordariomycetes	Hypocreales	Nectriaceae	Volutella		0.268856	0.022394	*
ASV11726	Fungi	Ascomycota	Sordariomycetes	Sordariales	Lasiosphaeriaceae	Podospora		0.268856	0.022394	*
ASV11973	Fungi	Ascomycota	Pezizomycetes	Pezizales	Ascobolaceae			0.268856	0.022394	*
ASV12685	Fungi	Glomeromycota	Glomeromycetes	Glomerales	Glomeraceae			0.268856	0.022394	*
ASV12686	Fungi	Basidiomycota	Tremellomycetes	Tremellales	Bulleribasidiaceae	Vishniacozyma		0.268856	0.022394	*
ASV12971	Fungi	Ascomycota	Eurotiomycetes	Chaetothyriales				0.268856	0.022394	*
ASV12972	Fungi	Chytridiomycota	Rhizophlyctidomycetes	Rhizophlyctidales	Rhizophlyctidaceae	Rhizophlyctis	rosea	0.268856	0.022394	*
ASV13226	Fungi	Ascomycota	Dothideomycetes	Pleosporales				0.268856	0.022394	*
ASV13227	Fungi							0.268856	0.022394	*
ASV13816	Fungi	Ascomycota	Sordariomycetes	Xylariales				0.268856	0.022394	*
ASV13817	Fungi	Ascomycota	Sordariomycetes	Hypocreales	Nectriaceae	Dactylonectria	amazonica	0.268856	0.022394	*
ASV13818	Fungi	Ascomycota						0.268856	0.022394	*
ASV13819	Fungi	Ascomycota	Dothideomycetes	Pleosporales	Morosphaeriaceae	Acrocalymma		0.268856	0.022394	*
ASV14497	Fungi	Ascomycota	Dothideomycetes	Pleosporales	Didymellaceae	Didymella		0.268856	0.022394	*
ASV14498	Fungi	Ascomycota	Dothideomycetes	Pleosporales	Pleosporaceae	Alternaria	senecionicola	0.268856	0.022394	*
ASV14499	Fungi	Ascomycota	Leotiomycetes	Helotiales	Helotiaceae	Articulospora	proliferata	0.268856	0.022394	*
ASV14500	Fungi	Ascomycota	Dothideomycetes	Pleosporales	Leptosphaeriaceae	Subplenodomus	iridicola	0.268856	0.022394	*
ASV14501	Fungi	Ascomycota						0.268856	0.022394	*
ASV14502	Fungi	Rozellomycota		GS11				0.268856	0.022394	*
ASV14883	Fungi	Mortierellomycota	Mortierellomycetes	Mortierellales	Mortierellaceae	Mortierella		0.268856	0.022394	*
ASV14884	Fungi	Ascomycota						0.268856	0.022394	*
ASV14885	Fungi	Ascomycota	Dothideomycetes	Pleosporales	Thyridariaceae	Parathyridaria		0.268856	0.022394	*
ASV14886	Fungi							0.268856	0.022394	*
ASV14887	Fungi	Ascomycota	Dothideomycetes	Pleosporales	Dictyosporiaceae			0.268856	0.022394	*
ASV14888	Fungi	Ascomycota	Dothideomycetes	Pleosporales	Phaeosphaeriaceae	Neosetophoma	rosarum	0.268856	0.022394	*
ASV15322	Fungi	Ascomycota						0.268856	0.022394	*
ASV15323	Fungi	Ascomycota	Pezizomycetes	Pezizales		Trichobolus	zukalii	0.268856	0.022394	*
ASV15812	Fungi	Ascomycota	Pezizomycetes	Pezizales		Trichobolus	zukalii	0.268856	0.022394	*
ASV16306	Fungi	Ascomycota	Dothideomycetes	Botryosphaeriales	Botryosphaeriaceae	Dothiorella	plurivora	0.268856	0.022394	*
ASV16307	Fungi							0.268856	0.022394	*
ASV16308	Fungi							0.268856	0.022394	*
ASV16832	Fungi	Ascomycota	Sordariomycetes					0.268856	0.022394	*
ASV16833	Fungi							0.268856	0.022394	*
ASV16834	Fungi	Basidiomycota	Agaricomycetes	Sebacinales	Sebacinaceae	Efibulobasidium		0.268856	0.022394	*
ASV16835	Fungi	Basidiomycota						0.268856	0.022394	*
ASV17416	Fungi	Basidiomycota						0.268856	0.022394	*
ASV17417	Fungi	Chytridiomycota	Chytridiomycetes	Chytridiales	Chytridiaceae	Phlyctochytrium	africanum	0.268856	0.022394	*
ASV18076	Fungi	Ascomycota	Dothideomycetes	Pleosporales				0.268856	0.022394	*
ASV18077	Fungi	Ascomycota	Dothideomycetes	Pleosporales	Sporormiaceae	Preussia	flanaganii	0.268856	0.022394	*
ASV18078	Fungi	Ascomycota	Sordariomycetes	Sordariales	Lasiosphaeriaceae	Podospora	dimorpha	0.268856	0.022394	*
ASV18079	Fungi	Ascomycota	Dothideomycetes	Pleosporales	Cucurbitariaceae	Pyrenochaetopsis	tabarestanensis	0.268856	0.022394	*
ASV18080	Fungi	Ascomycota	Eurotiomycetes	Chaetothyriales	Herpotrichiellaceae	Exophiala		0.268856	0.022394	*
ASV18081	Fungi	Basidiomycota	Cystobasidiomycetes		Symmetrosporaceae	Symmetrospora		0.268856	0.022394	*
ASV18082	Fungi							0.268856	0.022394	*
ASV18083	Fungi	Ascomycota	Dothideomycetes	Pleosporales	Sporormiaceae	Preussia	terricola	0.268856	0.022394	*
ASV18808	Fungi	Glomeromycota	Glomeromycetes					0.268856	0.022394	*
ASV18809	Fungi	Ascomycota	Pezizomycetes	Pezizales	Ascodesmidaceae	Cephaliophora		0.268856	0.022394	*
ASV18810	Fungi	Ascomycota	Dothideomycetes	Botryosphaeriales	Aplosporellaceae	Aplosporella	yalgorensis	0.268856	0.022394	*
ASV19609	Fungi	Ascomycota						0.268856	0.022394	*
ASV19610	Fungi	Basidiomycota	Tremellomycetes	Tremellales	Bulleribasidiaceae	Hannaella	coprosmae	0.268856	0.022394	*
ASV19611	Fungi	Ascomycota						0.268856	0.022394	*
ASV19612	Fungi	Ascomycota	Dothideomycetes	Pleosporales	Sporormiaceae	Preussia	terricola	0.268856	0.022394	*
ASV19613	Fungi							0.268856	0.022394	*
ASV1721	Fungi	Basidiomycota	Agaricomycetes	Cantharellales	Ceratobasidiaceae			0.268838	0.0224036	*
ASV2838	Fungi	Ascomycota	Sordariomycetes	Hypocreales	Nectriaceae	Cylindrocarpon		0.268541	0.0225583	*
ASV23	Fungi	Ascomycota	Sordariomycetes	Hypocreales		Acremonium	alternatum	0.268033	0.0228248	*
ASV3083	Fungi	Ascomycota	Sordariomycetes	Hypocreales	Bionectriaceae	Gliomastix		0.26779	0.022953	*
ASV5432	Fungi	Ascomycota	Dothideomycetes	Pleosporales	Didymellaceae	Epicoccum	plurivorum	0.267764	0.0229671	*
ASV195	Fungi	Ascomycota	Sordariomycetes	Hypocreales		Acremonium	alternatum	0.267509	0.0231025	*
ASV3054	Fungi	Ascomycota	Dothideomycetes	Pleosporales	Cucurbitariaceae	Pyrenochaetopsis	tabarestanensis	0.266881	0.0234391	*
ASV470	Fungi	Ascomycota	Dothideomycetes	Pleosporales	Phaeosphaeriaceae	Paraphoma	rhaphiolepidis	0.266713	0.0235301	*
ASV6828	Fungi	Chytridiomycota	Rhizophydiomycetes	Rhizophydiales	Rhizophydiaceae	Rhizophydium		0.26663	0.0235746	*
ASV5248	Fungi	Ascomycota	Sordariomycetes	Hypocreales	Nectriaceae			0.266175	0.0238227	*
ASV83	Fungi	Ascomycota	Dothideomycetes	Pleosporales	Pleosporaceae	Alternaria	tenuissima	0.265521	0.0241824	*
ASV338	Fungi	Ascomycota	Dothideomycetes	Capnodiales	Cladosporiaceae	Cladosporium	sphaerospermum	0.265392	0.0242541	*
ASV592	Fungi	Ascomycota	Eurotiomycetes	Chaetothyriales	Herpotrichiellaceae	Exophiala	equina	0.26528	0.024316	*
ASV6601	Fungi	Ascomycota	Eurotiomycetes	Chaetothyriales	Cyphellophoraceae	Anthopsis	deltoidea	0.264806	0.0245815	*
ASV2308	Fungi	Ascomycota	Sordariomycetes	Hypocreales		Sarocladium	dejongiae	0.264672	0.0246564	*
ASV2104	Fungi	Chytridiomycota						0.264454	0.0247797	*
ASV6144	Fungi	Ascomycota	Dothideomycetes	Pleosporales	Thyridariaceae	Roussoella		0.264311	0.0248608	*
ASV2515	Fungi	Ascomycota	Sordariomycetes	Hypocreales	Nectriaceae	Volutella		0.263858	0.0251184	*
ASV458	Fungi	Ascomycota	Sordariomycetes	Xylariales	Apiosporaceae	Arthrinium	malaysianum	0.263734	0.0251894	*
ASV2741	Fungi	Ascomycota	Dothideomycetes	Acrospermales		Leptodiscella	africana	0.263524	0.0253102	*
ASV407	Fungi	Mortierellomycota	Mortierellomycetes	Mortierellales	Mortierellaceae	Mortierella		0.263137	0.0255339	*
ASV3535	Fungi	Monoblepharomycota	Sanchytriomycetes	Sanchytriales	Sanchytriaceae			0.26276	0.0257532	*
ASV9859	Fungi	Chytridiomycota						0.262517	0.0258958	*
ASV697	Fungi	Ascomycota	Dothideomycetes	Pleosporales	Phaeosphaeriaceae			0.262433	0.0259447	*
ASV1272	Fungi	Olpidiomycota	Olpidiomycetes	Olpidiales	Olpidiaceae			0.262307	0.0260188	*
ASV1675	Fungi	Aphelidiomycota	Aphelidiomycetes	GS16				0.262299	0.0260239	*
ASV1069	Fungi	Ascomycota	Dothideomycetes	Capnodiales	Cladosporiaceae	Cladosporium	austrohemisphaericum	0.261839	0.0262962	*
ASV274	Fungi	Ascomycota	Dothideomycetes	Pleosporales	Didymellaceae	Didymella		0.260904	0.0268569	*
ASV16123	Fungi							0.259938	0.0274472	*
ASV12367	Fungi							0.259763	0.0275554	*
ASV16641	Fungi							0.258733	0.0281983	*
ASV1922	Fungi	Ascomycota	Sordariomycetes	Chaetosphaeriales	Chaetosphaeriaceae			0.258643	0.0282555	*
ASV6850	Fungi	Ascomycota	Sordariomycetes	Sordariales	Lasiosphaeriaceae	Podospora		0.258553	0.0283124	*
ASV726	Fungi	Ascomycota	Leotiomycetes	Helotiales	Helotiaceae	Tetracladium		0.258318	0.0284614	*
ASV9348	Fungi	Ascomycota	Archaeorhizomycetes	Archaeorhizomycetales	Archaeorhizomycetaceae	Archaeorhizomyces		0.2581	0.0285998	*
ASV19	Fungi	Ascomycota	Eurotiomycetes	Chaetothyriales	Herpotrichiellaceae	Exophiala	radicis	0.258076	0.0286151	*
ASV11530	Fungi	Ascomycota	Dothideomycetes	Pleosporales				0.257655	0.0288851	*
ASV829	Fungi	Rozellomycota						0.257606	0.028917	*
ASV16640	Fungi							0.256805	0.0294365	*
ASV4041	Fungi							0.256269	0.0297894	*
ASV5404	Fungi							0.255842	0.0300721	*
ASV2537	Fungi	Ascomycota	Eurotiomycetes	Eurotiales	Trichocomaceae	Sagenomella	oligospora	0.255639	0.0302076	*
ASV5061	Fungi	Ascomycota	Eurotiomycetes	Onygenales		Chrysosporium	merdarium	0.25538	0.0303809	*
ASV6267	Fungi	Ascomycota	Dothideomycetes	Pleosporales	Phaeosphaeriaceae	Neosetophoma	samararum	0.254664	0.0308652	*
ASV10989	Fungi	Ascomycota	Eurotiomycetes	Eurotiales	Aspergillaceae	Aspergillus	westerdijkiae	0.25462	0.0308953	*
ASV491	Fungi	Ascomycota	Sordariomycetes	Hypocreales	Nectriaceae	Fusarium		0.25429	0.0311207	*
ASV588	Fungi	Ascomycota	Sordariomycetes	Hypocreales	Bionectriaceae	Clonostachys	rosea	0.253823	0.031442	*
ASV1681	Fungi	Ascomycota	Sordariomycetes	Chaetosphaeriales	Chaetosphaeriaceae			0.253818	0.0314455	*
ASV2048	Fungi	Ascomycota	Sordariomycetes	Hypocreales		Acremonium	roseolum	0.25286	0.0321136	*
ASV1826	Fungi	Ascomycota	Leotiomycetes	Helotiales	Helotiaceae	Scytalidium	lignicola	0.252709	0.0322196	*
ASV855	Fungi	Mortierellomycota	Mortierellomycetes	Mortierellales	Mortierellaceae	Mortierella	alpina	0.251839	0.0328388	*
ASV1044	Fungi	Rozellomycota		GS08				0.251808	0.032861	*
ASV11604	Fungi	Basidiomycota	Microbotryomycetes		Chrysozymaceae			0.251486	0.0330923	*
ASV1369	Fungi	Ascomycota	Dothideomycetes	Pleosporales	Phaeosphaeriaceae	Ophiosphaerella		0.251045	0.033412	*
ASV394	Fungi	Ascomycota	Sordariomycetes	Hypocreales	Clavicipitaceae	Metacordyceps	chlamydosporia	0.250965	0.0334701	*
ASV14374	Fungi							0.250852	0.0335528	*
ASV218	Fungi	Ascomycota	Sordariomycetes					0.250606	0.0337325	*
ASV10312	Fungi	Basidiomycota	Agaricomycetes	Phallales	Phallaceae	Phallus	impudicus	0.25002	0.0341646	*
ASV15592	Fungi	Ascomycota						0.249971	0.0342008	*
ASV10191	Fungi	Ascomycota	Pezizomycetes	Pezizales	Ascobolaceae	Ascobolus		0.249674	0.0344218	*
ASV13997	Fungi	Ascomycota						0.249575	0.0344954	*
ASV8931	Fungi	Ascomycota	Sordariomycetes	Glomerellales				0.249287	0.0347115	*
ASV2173	Fungi	Ascomycota	Dothideomycetes	Pleosporales	Morosphaeriaceae	Acrocalymma		0.249279	0.034717	*
ASV10735	Fungi	Ascomycota	Leotiomycetes	Helotiales	Hyaloscyphaceae	Cistella		0.249163	0.0348041	*
ASV14182	Fungi	Ascomycota	Sordariomycetes	Hypocreales	Niessliaceae	Niesslia	exilis	0.248339	0.0354288	*
ASV257	Fungi	Ascomycota	Dothideomycetes	Pleosporales	Thyridariaceae	Roussoella	mexicana	0.248158	0.0355674	*
ASV13707	Fungi	Ascomycota	Sordariomycetes					0.248127	0.0355915	*
ASV6742	Fungi	Ascomycota						0.247557	0.0360305	*
ASV8559	Fungi	Basidiomycota	Wallemiomycetes	Wallemiales	Wallemiaceae	Wallemia	muriae	0.247514	0.0360638	*
ASV2601	Fungi	Basidiomycota	Tremellomycetes	Filobasidiales	Piskurozymaceae	Solicoccozyma	terrea	0.247063	0.0364147	*
ASV7614	Fungi	Ascomycota	Eurotiomycetes	Onygenales	Onygenaceae	Aphanoascus	keratinophilus	0.246989	0.0364732	*
ASV3588	Fungi	Monoblepharomycota	Sanchytriomycetes	Sanchytriales	Sanchytriaceae	Sanchytrium		0.246937	0.0365139	*
ASV4734	Fungi	Zoopagomycota	Zoopagomycetes	Zoopagales	Piptocephalidaceae	Syncephalis		0.246787	0.0366309	*
ASV13699	Fungi	Basidiomycota	Tremellomycetes	Trichosporonales	Trichosporonaceae	Trichosporon		0.246418	0.0369218	*
ASV1222	Fungi	Ascomycota	Dothideomycetes	Pleosporales	Cucurbitariaceae	Pyrenochaetopsis	tabarestanensis	0.245405	0.0377303	*
ASV3644	Fungi	Ascomycota	Sordariomycetes	Chaetosphaeriales	Chaetosphaeriaceae	Chloridium		0.244726	0.0382796	*
ASV10736	Fungi	Ascomycota	Dothideomycetes	Pleosporales	Phaeosphaeriaceae	Paraphoma	pye	0.244583	0.0383969	*
ASV13702	Fungi	Ascomycota						0.24447	0.0384887	*
ASV4549	Fungi	Ascomycota	Saccharomycetes	Saccharomycetales	Lipomycetaceae	Lipomyces		0.244111	0.0387834	*
ASV1984	Fungi	Ascomycota	Sordariomycetes	Chaetosphaeriales	Chaetosphaeriaceae			0.244044	0.0388392	*
ASV7409	Fungi	Ascomycota	Sordariomycetes	Xylariales				0.243519	0.0392742	*
ASV13141	Fungi							0.243401	0.0393719	*
ASV10654	Fungi	Ascomycota	Sordariomycetes	Hypocreales	Clavicipitaceae	Metarhizium	flavoviride	0.242365	0.0402444	*
ASV1090	Fungi	Basidiomycota	Agaricomycetes	Cantharellales	Ceratobasidiaceae			0.242163	0.0404157	*
ASV245	Fungi	Ascomycota	Dothideomycetes	Capnodiales	Cladosporiaceae	Cladosporium	langeronii	0.242065	0.0404992	*
ASV11658	Fungi	Ascomycota	Dothideomycetes	Pleosporales	Coniothyriaceae	Coniothyrium	crepinianum	0.241478	0.041003	*
ASV7609	Fungi							0.241134	0.0413007	*
ASV12368	Fungi	Ascomycota						0.240436	0.0419098	*
ASV10202	Fungi	Basidiomycota						0.240281	0.0420463	*
ASV1714	Fungi	Ascomycota	Sordariomycetes	Glomerellales	Plectosphaerellaceae	Verticillium	longisporum	0.240225	0.0420963	*
ASV199	Fungi	Ascomycota	Sordariomycetes	Hypocreales	Nectriaceae	Fusarium	solani	0.239664	0.0425932	*
ASV137	Fungi	Ascomycota	Sordariomycetes	Glomerellales	Plectosphaerellaceae	Acrostalagmus	luteoalbus	0.239522	0.0427197	*
ASV7241	Fungi	Ascomycota	Sordariomycetes	Glomerellales				0.239467	0.0427686	*
ASV12715	Fungi	Glomeromycota	Glomeromycetes	Diversisporales				0.2392	0.0430079	*
ASV4017	Fungi	Ascomycota	Sordariomycetes	Hypocreales	Bionectriaceae	Clonostachys	intermedia	0.238527	0.0436147	*
ASV1189	Fungi	Basidiomycota	Tremellomycetes	Cystofilobasidiales	Mrakiaceae	Tausonia	pullulans	0.238485	0.0436532	*
ASV506	Fungi	Basidiomycota						0.238397	0.0437333	*
ASV6288	Fungi	Ascomycota	Geoglossomycetes	Geoglossales				0.238101	0.0440033	*
ASV1063	Fungi	Ascomycota	Eurotiomycetes	Onygenales	Onygenaceae	Auxarthron	umbrinum	0.238043	0.0440565	*
ASV2631	Fungi	Ascomycota	Sordariomycetes	Sordariales	Chaetomiaceae	Humicola	nigrescens	0.237935	0.0441552	*
ASV6816	Fungi	Ascomycota						0.237752	0.0443231	*
ASV4698	Fungi	Ascomycota	Sordariomycetes	Sordariales	Lasiosphaeriaceae	Cercophora		0.236575	0.0454174	*
ASV3127	Fungi							0.236507	0.0454806	*
ASV237	Fungi	Ascomycota	Eurotiomycetes	Eurotiales	Aspergillaceae	Penicillium	kongii	0.236323	0.0456544	*
ASV348	Fungi	Ascomycota	Sordariomycetes	Glomerellales	Plectosphaerellaceae			0.236247	0.0457253	*
ASV5782	Fungi	Ascomycota	Sordariomycetes	Sordariales	Lasiosphaeriaceae	Podospora		0.235353	0.0465757	*
ASV11864	Fungi	Basidiomycota	Agaricomycetes	Agaricales	Cortinariaceae	Cortinarius	saturatus	0.235258	0.0466674	*
ASV4231	Fungi	Ascomycota	Sordariomycetes	Glomerellales	Plectosphaerellaceae	Lectera	longa	0.235093	0.0468261	*
ASV6741	Fungi	Ascomycota	Sordariomycetes	Hypocreales	Nectriaceae	Volutella	ciliata	0.23488	0.0470312	*
ASV967	Fungi	Ascomycota	Sordariomycetes	Myrmecridiales	Myrmecridiaceae	Myrmecridium		0.234807	0.0471015	*
ASV1283	Fungi	Ascomycota	Leotiomycetes	Helotiales	Helotiaceae	Tetracladium		0.234805	0.0471037	*
ASV2109	Fungi	Ascomycota	Sordariomycetes	Sordariales	Chaetomiaceae	Chaetomium	acropullum	0.234187	0.047704	*
ASV7568	Fungi	Basidiomycota						0.234031	0.0478572	*
ASV1267	Fungi	Ascomycota	Dothideomycetes	Pleosporales	Cucurbitariaceae	Pyrenochaetopsis	pratorum	0.233961	0.0479261	*
ASV557	Fungi	Ascomycota	Sordariomycetes	Glomerellales	Plectosphaerellaceae	Plectosphaerella	oligotrophica	0.23376	0.0481233	*
ASV7107	Fungi	Chytridiomycota	Lobulomycetes	Lobulomycetales				0.233744	0.0481387	*
ASV5795	Fungi	Basidiomycota	Agaricomycetes	Agaricales	Psathyrellaceae	Coprinopsis		0.233607	0.0482744	*
ASV53	Fungi	Ascomycota	Dothideomycetes	Pleosporales	Thyridariaceae	Roussoella	mexicana	0.233329	0.0485491	*
ASV8069	Fungi	Aphelidiomycota						0.232998	0.0488782	*
ASV5878	Fungi	Ascomycota	Sordariomycetes	Sordariales	Chaetomiaceae	Humicola	nigrescens	0.232932	0.0489439	*
ASV9822	Fungi							0.232648	0.0492281	*
ASV3216	Fungi	Ascomycota	Sordariomycetes	Sordariales	Chaetomiaceae	Humicola	nigrescens	0.232521	0.0493556	*
ASV630	Fungi	Ascomycota	Sordariomycetes	Hypocreales	Bionectriaceae	Clonostachys	miodochialis	0.232373	0.0495043	*
ASV3124	Fungi							0.232246	0.0496333	*
ASV11901	Fungi							0.232231	0.0496481	*
ASV437	Fungi	Basidiomycota	Microbotryomycetes	Leucosporidiales	Leucosporidiaceae	Leucosporidium	intermedium	0.232178	0.0497015	*
ASV10272	Fungi							0.231982	0.0498999	*
ASV2627	Fungi	Basidiomycota						0.231967	0.0499153	*

## Sheet: Fungi_coldadapted
Taxa	Kingdom	Phylum	Class	Order	Family	Genus	Species	Pearson cor	p value	Significance
ASV2334	Fungi	Ascomycota	Eurotiomycetes	Chaetothyriales	Herpotrichiellaceae	Cladophialophora		-0.425798	0.000192	***
ASV5	Fungi	Basidiomycota	Tremellomycetes	Filobasidiales	Piskurozymaceae	Solicoccozyma	terricola	-0.378501	0.00104412	**
ASV1419	Fungi	Rozellomycota						-0.365236	0.00160699	**
ASV6223	Fungi							-0.365083	0.00161481	**
ASV13370	Fungi	Ascomycota						-0.364118	0.00166507	**
ASV162	Fungi	Ascomycota	Pezizomycetes	Pezizales	Pyronemataceae	Byssonectria	deformis	-0.361384	0.0018152	**
ASV1431	Fungi	Ascomycota	Archaeorhizomycetes	Archaeorhizomycetales	Archaeorhizomycetaceae	Archaeorhizomyces		-0.346359	0.00287908	**
ASV3	Fungi	Mortierellomycota	Mortierellomycetes	Mortierellales	Mortierellaceae	Mortierella	humilis	-0.344057	0.00308397	**
ASV72	Fungi	Mortierellomycota	Mortierellomycetes	Mortierellales	Mortierellaceae	Mortierella	macrocystis	-0.341584	0.00331844	**
ASV14351	Fungi							-0.340984	0.00337773	**
ASV869	Fungi	Ascomycota	Sordariomycetes	Hypocreales	Hypocreaceae	Trichoderma		-0.337668	0.00372231	**
ASV3241	Fungi	Mortierellomycota	Mortierellomycetes	Mortierellales	Mortierellaceae	Mortierella		-0.337107	0.00378365	**
ASV47	Fungi	Ascomycota	Sordariomycetes	Hypocreales	Bionectriaceae			-0.335405	0.00397515	**
ASV258	Fungi	Ascomycota	Archaeorhizomycetes	Archaeorhizomycetales	Archaeorhizomycetaceae	Archaeorhizomyces		-0.332733	0.00429315	**
ASV22	Fungi	Mortierellomycota	Mortierellomycetes	Mortierellales	Mortierellaceae	Mortierella	basiparvispora	-0.331844	0.00440388	**
ASV3711	Fungi	Ascomycota	Leotiomycetes	Helotiales				-0.33017	0.00461928	**
ASV4965	Fungi	Rozellomycota		GS05				-0.328013	0.00491055	**
ASV5732	Fungi	Basidiomycota	Agaricomycetes	Russulales	Russulaceae	Russula	xerampelina	-0.327076	0.00504207	**
ASV5042	Fungi	Ascomycota						-0.326417	0.00513641	**
ASV38	Fungi	Ascomycota	Archaeorhizomycetes	Archaeorhizomycetales	Archaeorhizomycetaceae	Archaeorhizomyces		-0.324097	0.00548102	**
ASV6623	Fungi	Blastocladiomycota	Blastocladiomycetes	GS15				-0.319125	0.00628909	**
ASV13	Fungi	Mortierellomycota	Mortierellomycetes	Mortierellales	Mortierellaceae	Mortierella		-0.318663	0.00636936	**
ASV997	Fungi	Ascomycota	Archaeorhizomycetes	Archaeorhizomycetales	Archaeorhizomycetaceae	Archaeorhizomyces	borealis	-0.316917	0.00668057	**
ASV7498	Fungi	Ascomycota	Leotiomycetes	Helotiales				-0.314356	0.00716102	**
ASV9679	Fungi	Basidiomycota						-0.314089	0.00721297	**
ASV192	Fungi	Mortierellomycota	Mortierellomycetes	Mortierellales	Mortierellaceae	Mortierella	zonata	-0.313328	0.00736241	**
ASV6577	Fungi	Ascomycota	Leotiomycetes	Helotiales				-0.311181	0.00779891	**
ASV7349	Fungi	Ascomycota	Leotiomycetes	Helotiales				-0.310636	0.00791329	**
ASV1402	Fungi	Ascomycota	Leotiomycetes	Helotiales	Helotiaceae	Meliniomyces		-0.31015	0.00801651	**
ASV42	Fungi	Basidiomycota	Agaricomycetes	Russulales	Russulaceae	Russula	ochroleuca	-0.310126	0.0080216	**
ASV7567	Fungi	Mortierellomycota	Mortierellomycetes	Mortierellales	Mortierellaceae	Mortierella		-0.308077	0.00846998	**
ASV15	Fungi	Basidiomycota	Tremellomycetes	Trichosporonales	Trichosporonaceae	Apiotrichum	porosum	-0.30717	0.00867542	**
ASV4632	Fungi	Ascomycota	Dothideomycetes					-0.305797	0.0089947	**
ASV3487	Fungi							-0.305345	0.00910188	**
ASV4520	Fungi	Ascomycota	Dothideomycetes	Venturiales	Venturiaceae			-0.304856	0.00921936	**
ASV4869	Fungi	Ascomycota	Leotiomycetes	Helotiales	Leotiaceae	Pezoloma	ericae	-0.304775	0.0092389	**
ASV853	Fungi	Ascomycota	Dothideomycetes					-0.303452	0.00956348	**
ASV1360	Fungi	Ascomycota	Leotiomycetes	Helotiales	Helotiaceae	Glarea		-0.302109	0.00990345	**
ASV6451	Fungi	Basidiomycota						-0.302076	0.00991175	**
ASV10422	Fungi	Ascomycota						-0.299689	0.0105422	*
ASV230	Fungi	Ascomycota	Leotiomycetes	Helotiales				-0.299016	0.0107261	*
ASV9014	Fungi	Basidiomycota	Agaricomycetes	Sebacinales	Serendipitaceae	Serendipita		-0.297566	0.0111321	*
ASV380	Fungi	Mortierellomycota	Mortierellomycetes	Mortierellales	Mortierellaceae	Mortierella	camargensis	-0.296306	0.0114954	*
ASV10247	Fungi	Ascomycota						-0.292419	0.012682	*
ASV1739	Fungi							-0.292211	0.0127486	*
ASV972	Fungi	Rozellomycota						-0.291412	0.0130063	*
ASV495	Fungi	Basidiomycota	Agaricomycetes	Atheliales	Atheliaceae	Tylospora	asterophora	-0.291258	0.0130564	*
ASV10512	Fungi							-0.291165	0.013087	*
ASV2206	Fungi	Ascomycota	Leotiomycetes	Helotiales				-0.290355	0.0133542	*
ASV11274	Fungi	Ascomycota	Dothideomycetes	Venturiales	Venturiaceae	Pseudoanungitea	vaccinii	-0.290013	0.0134687	*
ASV10427	Fungi	Rozellomycota						-0.289788	0.0135442	*
ASV5864	Fungi							-0.288656	0.0139304	*
ASV2215	Fungi	Basidiomycota	Agaricomycetes	Atheliales	Atheliaceae	Piloderma	olivaceum	-0.287817	0.0142229	*
ASV4027	Fungi	Ascomycota	Leotiomycetes	Helotiales	Dermateaceae			-0.287817	0.0142229	*
ASV7716	Fungi	Basidiomycota	Agaricomycetes	Auriculariales				-0.287817	0.0142229	*
ASV10123	Fungi	Basidiomycota	Agaricomycetes					-0.287817	0.0142229	*
ASV11446	Fungi	Basidiomycota	Agaricomycetes	Atheliales	Atheliaceae			-0.287817	0.0142229	*
ASV12584	Fungi	Ascomycota						-0.287817	0.0142229	*
ASV13658	Fungi	Basidiomycota	Agaricomycetes	Agaricales	Tricholomataceae	Mycena		-0.287817	0.0142229	*
ASV14322	Fungi	Basidiomycota	Agaricomycetes	Agaricales	Tricholomataceae	Mycena		-0.287817	0.0142229	*
ASV14323	Fungi	Basidiomycota	Agaricomycetes	Cantharellales	Ceratobasidiaceae	Ceratobasidium		-0.287817	0.0142229	*
ASV15106	Fungi	Ascomycota	Pezizomycetes	Pezizales	Tuberaceae	Tuber	anniae	-0.287817	0.0142229	*
ASV2080	Fungi	Basidiomycota	Agaricomycetes	Atheliales	Atheliaceae	Piloderma	olivaceum	-0.287817	0.0142229	*
ASV3266	Fungi	Basidiomycota	Agaricomycetes	Atheliales	Atheliaceae	Piloderma	sphaerosporum	-0.287817	0.0142229	*
ASV3410	Fungi	Ascomycota	Leotiomycetes	Helotiales	Dermateaceae	Pseudofabraea	citricarpa	-0.287817	0.0142229	*
ASV3829	Fungi	Ascomycota	Leotiomycetes	Helotiales	Hyaloscyphaceae	Arachnopeziza		-0.287817	0.0142229	*
ASV4576	Fungi	Basidiomycota	Agaricomycetes	Atheliales	Atheliaceae	Piloderma	sphaerosporum	-0.287817	0.0142229	*
ASV6073	Fungi	Basidiomycota						-0.287817	0.0142229	*
ASV6846	Fungi	Basidiomycota	Agaricomycetes	Atheliales	Atheliaceae	Amphinema	byssoides	-0.287817	0.0142229	*
ASV6900	Fungi	Ascomycota						-0.287817	0.0142229	*
ASV7357	Fungi	Ascomycota	Dothideomycetes	Capnodiales	Mycosphaerellaceae			-0.287817	0.0142229	*
ASV7938	Fungi	Basidiomycota	Agaricomycetes	Auriculariales				-0.287817	0.0142229	*
ASV9345	Fungi							-0.287817	0.0142229	*
ASV9726	Fungi							-0.287817	0.0142229	*
ASV9987	Fungi	Ascomycota	Dothideomycetes	Mytilinidales	Gloniaceae	Cenococcum		-0.287817	0.0142229	*
ASV10251	Fungi	Basidiomycota	Agaricomycetes	Agaricales	Cortinariaceae	Cortinarius	athabascus	-0.287817	0.0142229	*
ASV11638	Fungi	Ascomycota	Leotiomycetes	Helotiales				-0.287817	0.0142229	*
ASV12108	Fungi	Ascomycota	Archaeorhizomycetes	Archaeorhizomycetales	Archaeorhizomycetaceae	Archaeorhizomyces		-0.287817	0.0142229	*
ASV12327	Fungi							-0.287817	0.0142229	*
ASV13102	Fungi	Ascomycota	Dothideomycetes	Dothideales	Dothioraceae	Hormonema	macrosporum	-0.287817	0.0142229	*
ASV13367	Fungi	Basidiomycota	Agaricomycetes	Atheliales	Atheliaceae	Tylospora	fibrillosa	-0.287817	0.0142229	*
ASV13368	Fungi	Basidiomycota	Agaricomycetes	Atheliales	Atheliaceae	Tylospora	fibrillosa	-0.287817	0.0142229	*
ASV13369	Fungi	Basidiomycota	Agaricomycetes	Agaricales	Cortinariaceae	Cortinarius		-0.287817	0.0142229	*
ASV13990	Fungi	Basidiomycota	Agaricomycetes	Agaricales	Tricholomataceae	Mycena	sanguinolenta	-0.287817	0.0142229	*
ASV13991	Fungi	Ascomycota						-0.287817	0.0142229	*
ASV14698	Fungi							-0.287817	0.0142229	*
ASV16551	Fungi	Basidiomycota	Agaricomycetes	Sebacinales	Serendipitaceae	Serendipita		-0.287817	0.0142229	*
ASV17087	Fungi	Basidiomycota	Agaricomycetes	Auriculariales				-0.287817	0.0142229	*
ASV17088	Fungi	Basidiomycota	Agaricomycetes	Thelephorales	Thelephoraceae	Tomentella	coerulea	-0.287817	0.0142229	*
ASV17089	Fungi	Basidiomycota	Agaricomycetes	Agaricales	Psathyrellaceae	Psathyrella	fibrillosa	-0.287817	0.0142229	*
ASV18404	Fungi	Basidiomycota						-0.287817	0.0142229	*
ASV18405	Fungi	Ascomycota	Lecanoromycetes					-0.287817	0.0142229	*
ASV18406	Fungi							-0.287817	0.0142229	*
ASV11447	Fungi	Ascomycota						-0.287817	0.0142229	*
ASV2421	Fungi	Basidiomycota	Agaricomycetes					-0.287776	0.0142373	*
ASV792	Fungi	Basidiomycota	Agaricomycetes	Atheliales	Atheliaceae	Tylospora	fibrillosa	-0.287697	0.0142653	*
ASV1816	Fungi	Ascomycota	Archaeorhizomycetes	Archaeorhizomycetales	Archaeorhizomycetaceae	Archaeorhizomyces		-0.287532	0.0143234	*
ASV513	Fungi	Basidiomycota	Agaricomycetes	Atheliales	Atheliaceae	Tylospora	asterophora	-0.287165	0.0144537	*
ASV10739	Fungi	Basidiomycota						-0.283627	0.0157639	*
ASV10425	Fungi							-0.28173	0.0165074	*
ASV3897	Fungi							-0.279058	0.0176056	*
ASV714	Fungi	Basidiomycota	Tremellomycetes					-0.27891	0.0176681	*
ASV8980	Fungi							-0.277857	0.0181195	*
ASV6125	Fungi	Ascomycota	Leotiomycetes	Helotiales	Leotiaceae	Alatospora		-0.277596	0.0182325	*
ASV294	Fungi	Basidiomycota	Tremellomycetes	Filobasidiales	Piskurozymaceae	Solicoccozyma	terrea	-0.276215	0.0188422	*
ASV13921	Fungi	Ascomycota	Sordariomycetes	Xylariales	Amphisphaeriaceae	Polyscytalum	neofecundissimum	-0.275289	0.0192609	*
ASV7043	Fungi	Ascomycota	Dothideomycetes	Venturiales	Venturiaceae	Venturia		-0.275189	0.0193068	*
ASV9431	Fungi	Rozellomycota		GS05				-0.273891	0.019908	*
ASV8567	Fungi	Ascomycota	Leotiomycetes	Helotiales	Dermateaceae	Mollisia		-0.273604	0.0200431	*
ASV7029	Fungi	Basidiomycota						-0.27344	0.0201207	*
ASV868	Fungi							-0.27269	0.0204784	*
ASV4733	Fungi	Mucoromycota	Umbelopsidomycetes	Umbelopsidales	Umbelopsidaceae	Umbelopsis	vinacea	-0.272338	0.0206486	*
ASV9430	Fungi	Basidiomycota						-0.271412	0.0211007	*
ASV79	Fungi	Basidiomycota	Tremellomycetes	Tremellales	Tremellaceae	Filobasidiella		-0.271041	0.0212846	*
ASV4519	Fungi	Basidiomycota						-0.270387	0.0216119	*
ASV9610	Fungi	Ascomycota	Leotiomycetes	Helotiales	Helotiaceae	Pseudoclathrosphaerina	spiralis	-0.270135	0.021739	*
ASV10570	Fungi							-0.269915	0.0218504	*
ASV4695	Fungi	Rozellomycota						-0.269386	0.0221205	*
ASV3763	Fungi	Ascomycota	Leotiomycetes	Helotiales	Hyaloscyphaceae	Lachnellula	fuscosanguinea	-0.269156	0.0222389	*
ASV3634	Fungi	Basidiomycota	Tremellomycetes	Filobasidiales	Piskurozymaceae	Piskurozyma	taiwanensis	-0.267216	0.0232591	*
ASV5459	Fungi	Ascomycota						-0.266493	0.0236491	*
ASV95	Fungi	Mortierellomycota	Mortierellomycetes	Mortierellales	Mortierellaceae	Mortierella		-0.266394	0.0237029	*
ASV1474	Fungi							-0.265703	0.024082	*
ASV10727	Fungi	Basidiomycota						-0.265099	0.024417	*
ASV8607	Fungi	Ascomycota	Eurotiomycetes					-0.264492	0.0247584	*
ASV8048	Fungi	Rozellomycota						-0.264442	0.0247862	*
ASV12110	Fungi	Basidiomycota						-0.263297	0.0254411	*
ASV1282	Fungi	Ascomycota	Leotiomycetes	Helotiales	Dermateaceae			-0.263113	0.0255477	*
ASV1926	Fungi	Ascomycota	Sordariomycetes	Hypocreales	Nectriaceae			-0.262677	0.0258018	*
ASV834	Fungi	Ascomycota	Leotiomycetes	Helotiales	Hyaloscyphaceae			-0.26246	0.0259292	*
ASV593	Fungi	Basidiomycota	Tremellomycetes	Trichosporonales	Trichosporonaceae	Apiotrichum	lignicola	-0.26245	0.0259348	*
ASV3876	Fungi							-0.262405	0.0259613	*
ASV305	Fungi	Ascomycota	Archaeorhizomycetes	Archaeorhizomycetales	Archaeorhizomycetaceae	Archaeorhizomyces		-0.260088	0.0273548	*
ASV8104	Fungi	Ascomycota	Leotiomycetes	Helotiales	Leotiaceae	Alatospora		-0.259431	0.0277613	*
ASV1677	Fungi							-0.25913	0.0279492	*
ASV6606	Fungi	Basidiomycota						-0.257741	0.02883	*
ASV5473	Fungi	Ascomycota	Dothideomycetes	Capnodiales				-0.257692	0.0288616	*
ASV41	Fungi	Basidiomycota	Tremellomycetes	Tremellales	Trimorphomycetaceae	Saitozyma	podzolica	-0.257182	0.029191	*
ASV414	Fungi	Ascomycota	Sordariomycetes	Hypocreales	Cordycipitaceae	Leptobacillium	leptobactrum	-0.256742	0.0294778	*
ASV7486	Fungi	Ascomycota	Leotiomycetes	Helotiales				-0.256661	0.029531	*
ASV915	Fungi	Basidiomycota	Agaricomycetes	Trechisporales	Hydnodontaceae			-0.255305	0.0304317	*
ASV8985	Fungi							-0.255182	0.0305146	*
ASV56	Fungi	Mortierellomycota	Mortierellomycetes	Mortierellales	Mortierellaceae	Mortierella		-0.25503	0.0306173	*
ASV4463	Fungi	Ascomycota	Leotiomycetes					-0.254875	0.030722	*
ASV3556	Fungi	Basidiomycota	Microbotryomycetes					-0.254695	0.0308439	*
ASV1354	Fungi	Mortierellomycota	Mortierellomycetes	Mortierellales	Mortierellaceae	Mortierella	globulifera	-0.253994	0.0313241	*
ASV7267	Fungi							-0.252476	0.0323844	*
ASV180	Fungi	Ascomycota	Archaeorhizomycetes	Archaeorhizomycetales	Archaeorhizomycetaceae	Archaeorhizomyces		-0.252317	0.0324978	*
ASV40	Fungi	Mortierellomycota	Mortierellomycetes	Mortierellales	Mortierellaceae	Mortierella	alliacea	-0.251652	0.0329728	*
ASV3088	Fungi	Ascomycota	Leotiomycetes	Helotiales	Ascocorticiaceae	Ascocorticium		-0.251512	0.0330741	*
ASV371	Fungi	Ascomycota	Archaeorhizomycetes	Archaeorhizomycetales	Archaeorhizomycetaceae	Archaeorhizomyces		-0.251324	0.0332099	*
ASV501	Fungi	Ascomycota	Archaeorhizomycetes	Archaeorhizomycetales	Archaeorhizomycetaceae	Archaeorhizomyces		-0.251324	0.0332099	*
ASV2039	Fungi	Ascomycota	Archaeorhizomycetes	Archaeorhizomycetales	Archaeorhizomycetaceae	Archaeorhizomyces		-0.251324	0.0332099	*
ASV2325	Fungi							-0.251324	0.0332099	*
ASV2628	Fungi	Basidiomycota						-0.251324	0.0332099	*
ASV2896	Fungi							-0.251324	0.0332099	*
ASV3119	Fungi							-0.251324	0.0332099	*
ASV3494	Fungi	Basidiomycota						-0.251324	0.0332099	*
ASV3706	Fungi	Rozellomycota						-0.251324	0.0332099	*
ASV4564	Fungi							-0.251324	0.0332099	*
ASV4957	Fungi	Basidiomycota						-0.251324	0.0332099	*
ASV5246	Fungi	Ascomycota	Archaeorhizomycetes	Archaeorhizomycetales	Archaeorhizomycetaceae	Archaeorhizomyces		-0.251324	0.0332099	*
ASV5484	Fungi	Ascomycota	Sordariomycetes					-0.251324	0.0332099	*
ASV5711	Fungi	Ascomycota	Leotiomycetes	Helotiales				-0.251324	0.0332099	*
ASV6649	Fungi	Basidiomycota	Agaricomycetes	Agaricales	Tricholomataceae	Mycena	epipterygia	-0.251324	0.0332099	*
ASV6704	Fungi							-0.251324	0.0332099	*
ASV7314	Fungi	Ascomycota	Archaeorhizomycetes	Archaeorhizomycetales	Archaeorhizomycetaceae	Archaeorhizomyces		-0.251324	0.0332099	*
ASV7519	Fungi	Basidiomycota	Agaricomycetes					-0.251324	0.0332099	*
ASV7591	Fungi	Ascomycota	Sordariomycetes	Hypocreales	Hypocreaceae	Trichoderma	sinuosum	-0.251324	0.0332099	*
ASV7669	Fungi	Basidiomycota	Agaricomycetes	Agaricales	Lyophyllaceae	Sagaranella	tylicolor	-0.251324	0.0332099	*
ASV7820	Fungi	Ascomycota						-0.251324	0.0332099	*
ASV8844	Fungi	Basidiomycota						-0.251324	0.0332099	*
ASV9516	Fungi							-0.251324	0.0332099	*
ASV9646	Fungi	Ascomycota	Leotiomycetes	Helotiales	Hyaloscyphaceae	Hyaloscypha	daedaleae	-0.251324	0.0332099	*
ASV9762	Fungi	Basidiomycota	Agaricomycetes					-0.251324	0.0332099	*
ASV9900	Fungi	Basidiomycota						-0.251324	0.0332099	*
ASV10309	Fungi							-0.251324	0.0332099	*
ASV10310	Fungi							-0.251324	0.0332099	*
ASV10971	Fungi	Ascomycota						-0.251324	0.0332099	*
ASV10972	Fungi							-0.251324	0.0332099	*
ASV11150	Fungi							-0.251324	0.0332099	*
ASV11332	Fungi							-0.251324	0.0332099	*
ASV11333	Fungi	Ascomycota	Leotiomycetes	Helotiales				-0.251324	0.0332099	*
ASV11511	Fungi	Ascomycota						-0.251324	0.0332099	*
ASV11958	Fungi	Basidiomycota						-0.251324	0.0332099	*
ASV12426	Fungi	Basidiomycota	Agaricomycetes	Boletales	Boletaceae	Imleria	badia	-0.251324	0.0332099	*
ASV9385	Fungi	Ascomycota	Sordariomycetes	Hypocreales	Clavicipitaceae	Pochonia	globispora	-0.251324	0.0332099	*
ASV12664	Fungi	Ascomycota	Dothideomycetes	Mytilinidiales	Mytilinidiaceae			-0.251324	0.0332099	*
ASV12948	Fungi	Ascomycota	Dothideomycetes					-0.251324	0.0332099	*
ASV13482	Fungi	Basidiomycota						-0.251324	0.0332099	*
ASV13483	Fungi	Basidiomycota						-0.251324	0.0332099	*
ASV14467	Fungi	Ascomycota	Lecanoromycetes					-0.251324	0.0332099	*
ASV14468	Fungi	Basidiomycota						-0.251324	0.0332099	*
ASV14851	Fungi	Ascomycota	Eurotiomycetes	Chaetothyriales	Herpotrichiellaceae	Capronia	pilosella	-0.251324	0.0332099	*
ASV14852	Fungi	Ascomycota	Sordariomycetes					-0.251324	0.0332099	*
ASV15277	Fungi	Ascomycota	Sordariomycetes	Hypocreales	Nectriaceae	Volutella		-0.251324	0.0332099	*
ASV15278	Fungi							-0.251324	0.0332099	*
ASV16260	Fungi							-0.251324	0.0332099	*
ASV16771	Fungi	Ascomycota	Sordariomycetes					-0.251324	0.0332099	*
ASV16772	Fungi	Mortierellomycota	Mortierellomycetes	Mortierellales	Mortierellaceae			-0.251324	0.0332099	*
ASV16773	Fungi							-0.251324	0.0332099	*
ASV16774	Fungi	Basidiomycota	Agaricomycetes	Hymenochaetales	Schizoporaceae	Hyphodontia	alutaria	-0.251324	0.0332099	*
ASV16775	Fungi	Basidiomycota						-0.251324	0.0332099	*
ASV17355	Fungi	Basidiomycota	Microbotryomycetes	Kriegeriales	Kriegeriaceae	Yamadamyces		-0.251324	0.0332099	*
ASV18008	Fungi	Basidiomycota						-0.251324	0.0332099	*
ASV18009	Fungi	Ascomycota	Sordariomycetes	Hypocreales				-0.251324	0.0332099	*
ASV18750	Fungi	Basidiomycota						-0.251324	0.0332099	*
ASV18751	Fungi	Basidiomycota						-0.251324	0.0332099	*
ASV18752	Fungi							-0.251324	0.0332099	*
ASV18753	Fungi	Basidiomycota	Agaricomycetes	Agaricales	Cortinariaceae	Cortinarius	saturatus	-0.251324	0.0332099	*
ASV19539	Fungi							-0.251324	0.0332099	*
ASV19540	Fungi	Ascomycota	Lecanoromycetes					-0.251324	0.0332099	*
ASV2642	Fungi							-0.251192	0.0333053	*
ASV2194	Fungi	Ascomycota	Leotiomycetes	Helotiales	Leotiaceae	Pezoloma	ericae	-0.250707	0.0336587	*
ASV8359	Fungi	Basidiomycota	Agaricomycetes	Agaricales	Cortinariaceae	Cortinarius	saturatus	-0.250665	0.0336893	*
ASV5595	Fungi	Ascomycota	Eurotiomycetes	Chaetothyriales	Trichomeriaceae	Knufia	peltigerae	-0.250498	0.0338115	*
ASV1612	Fungi	Ascomycota	Leotiomycetes	Helotiales		Leptodontidium		-0.249964	0.034206	*
ASV4796	Fungi							-0.249888	0.0342619	*
ASV2190	Fungi	Basidiomycota	Agaricomycetes	Polyporales	Fomitopsidaceae	Postia	ptychogaster	-0.24972	0.0343873	*
ASV8027	Fungi							-0.249517	0.0345385	*
ASV11247	Fungi							-0.249356	0.0346597	*
ASV349	Fungi	Mortierellomycota	Mortierellomycetes	Mortierellales	Mortierellaceae	Mortierella		-0.249182	0.0347902	*
ASV4006	Fungi	Mortierellomycota	Mortierellomycetes	Mortierellales	Mortierellaceae	Mortierella		-0.249107	0.0348466	*
ASV1412	Fungi	Ascomycota	Leotiomycetes	Helotiales				-0.248978	0.0349441	*
ASV6481	Fungi							-0.248686	0.0351645	*
ASV13110	Fungi							-0.248238	0.0355063	*
ASV1819	Fungi	Ascomycota	Archaeorhizomycetes	Archaeorhizomycetales	Archaeorhizomycetaceae	Archaeorhizomyces		-0.248121	0.0355959	*
ASV1857	Fungi	Mortierellomycota	Mortierellomycetes	Mortierellales	Mortierellaceae	Mortierella		-0.247873	0.0357866	*
ASV254	Fungi	Mortierellomycota	Mortierellomycetes	Mortierellales	Mortierellaceae	Mortierella	pseudozygospora	-0.247482	0.0360889	*
ASV3096	Fungi	Ascomycota						-0.247437	0.0361234	*
ASV145	Fungi	Basidiomycota	Tremellomycetes	Filobasidiales	Piskurozymaceae	Solicoccozyma	phenolica	-0.246754	0.0366571	*
ASV10308	Fungi	Ascomycota						-0.246615	0.0367662	*
ASV2001	Fungi	Ascomycota	Dothideomycetes	Pleosporales	Leptosphaeriaceae	Plenodomus	biglobosus	-0.246583	0.0367921	*
ASV4140	Fungi	Ascomycota	Leotiomycetes	Helotiales	Leotiaceae			-0.24639	0.0369444	*
ASV2051	Fungi	Ascomycota	Eurotiomycetes	Chaetothyriales	Herpotrichiellaceae			-0.246387	0.0369469	*
ASV13109	Fungi							-0.246216	0.0370823	*
ASV1519	Fungi	Ascomycota	Saccharomycetes	Saccharomycetales				-0.246105	0.0371698	*
ASV12318	Fungi	Basidiomycota	Agaricomycetes	Agaricales	Hymenogastraceae	Hebeloma	leucosarx	-0.245968	0.0372792	*
ASV6480	Fungi	Ascomycota	Sordariomycetes	Hypocreales	Cordycipitaceae	Leptobacillium	leptobactrum	-0.245923	0.0373151	*
ASV3042	Fungi	Mucoromycota	Umbelopsidomycetes	Umbelopsidales	Umbelopsidaceae	Umbelopsis	vinacea	-0.245895	0.0373376	*
ASV12492	Fungi	Ascomycota						-0.24578	0.0374294	*
ASV5116	Fungi	Ascomycota	Dothideomycetes	Mytilinidiales	Mytilinidiaceae	Lophium		-0.245381	0.037749	*
ASV3924	Fungi							-0.245095	0.0379801	*
ASV3636	Fungi	Ascomycota	Dothideomycetes	Pleosporales		Monodictys	arctica	-0.244814	0.0382084	*
ASV924	Fungi	Ascomycota	Dothideomycetes	Capnodiales				-0.244564	0.0384118	*
ASV678	Fungi	Ascomycota	Leotiomycetes	Helotiales				-0.244105	0.0387886	*
ASV5660	Fungi							-0.244029	0.0388513	*
ASV310	Fungi	Basidiomycota	Tremellomycetes	Filobasidiales	Piskurozymaceae	Solicoccozyma	terricola	-0.243622	0.0391881	*
ASV4180	Fungi	Ascomycota	Eurotiomycetes	Chaetothyriales	Herpotrichiellaceae	Cladophialophora		-0.243393	0.0393791	*
ASV6265	Fungi	Ascomycota	Leotiomycetes	Helotiales		Hyalodendriella	betulae	-0.243278	0.0394749	*
ASV13111	Fungi	Basidiomycota						-0.243088	0.0396339	*
ASV1399	Fungi	Ascomycota	Leotiomycetes	Helotiales	Hyaloscyphaceae	Hyaloscypha	variabilis	-0.243003	0.0397054	*
ASV9681	Fungi	Ascomycota	Sordariomycetes					-0.242865	0.0398216	*
ASV77	Fungi	Ascomycota	Leotiomycetes	Helotiales				-0.242595	0.0400491	*
ASV4644	Fungi	Ascomycota	Sordariomycetes	Hypocreales				-0.242141	0.0404346	*
ASV2849	Fungi	Ascomycota	Leotiomycetes	Thelebolales	Pseudeurotiaceae	Pseudogymnoascus	destructans	-0.242067	0.0404975	*
ASV1729	Fungi	Ascomycota						-0.242055	0.0405083	*
ASV8216	Fungi	Ascomycota	Leotiomycetes	Helotiales	Helotiaceae			-0.241859	0.0406761	*
ASV6309	Fungi	Ascomycota	Leotiomycetes	Helotiales				-0.241749	0.0407703	*
ASV11273	Fungi	Basidiomycota						-0.241537	0.0409522	*
ASV3098	Fungi	Ascomycota	Sordariomycetes	Hypocreales	Cordycipitaceae			-0.24139	0.0410791	*
ASV2256	Fungi	Ascomycota	Leotiomycetes	Helotiales		Leptodontidium	irregulare	-0.240973	0.0414407	*
ASV929	Fungi	Mortierellomycota	Mortierellomycetes	Mortierellales	Mortierellaceae	Mortierella	echinula	-0.240614	0.0417544	*
ASV5128	Fungi	Rozellomycota						-0.24053	0.0418275	*
ASV8949	Fungi	Ascomycota	Leotiomycetes	Helotiales	Ascocorticiaceae	Ascocorticium		-0.239922	0.0423637	*
ASV426	Fungi							-0.239785	0.0424854	*
ASV5530	Fungi	Ascomycota						-0.239638	0.0426159	*
ASV16076	Fungi							-0.239589	0.0426594	*
ASV3040	Fungi	Ascomycota	Leotiomycetes	Thelebolales	Pseudeurotiaceae	Pseudogymnoascus	destructans	-0.239414	0.0428163	*
ASV9863	Fungi	Basidiomycota						-0.239406	0.0428228	*
ASV9517	Fungi	Ascomycota	Archaeorhizomycetes	Archaeorhizomycetales	Archaeorhizomycetaceae	Archaeorhizomyces		-0.239279	0.0429365	*
ASV8821	Fungi	Basidiomycota	Agaricomycetes	Auriculariales		Oliveonia	pauxilla	-0.239244	0.0429684	*
ASV648	Fungi	Basidiomycota	Tremellomycetes	Tremellales	Trimorphomycetaceae	Saitozyma	podzolica	-0.239002	0.0431856	*
ASV8435	Fungi	Basidiomycota	Agaricomycetes	Trechisporales	Hydnodontaceae	Trechispora		-0.238958	0.0432253	*
ASV1248	Fungi	Basidiomycota	Agaricomycetes	Agaricales	Entolomataceae	Entoloma	conferendum	-0.238695	0.0434627	*
ASV1	Fungi	Basidiomycota	Tremellomycetes	Tremellales	Trimorphomycetaceae	Saitozyma	podzolica	-0.23867	0.0434856	*
ASV4125	Fungi	Ascomycota	Archaeorhizomycetes	Archaeorhizomycetales	Archaeorhizomycetaceae	Archaeorhizomyces		-0.238599	0.0435497	*
ASV2898	Fungi	Basidiomycota	Tremellomycetes	Trichosporonales	Trichosporonaceae	Apiotrichum		-0.238483	0.0436546	*
ASV7211	Fungi	Ascomycota	Archaeorhizomycetes	Archaeorhizomycetales	Archaeorhizomycetaceae	Archaeorhizomyces		-0.238212	0.0439016	*
ASV2817	Fungi	Ascomycota	Leotiomycetes	Thelebolales	Pseudeurotiaceae	Geomyces	auratus	-0.238041	0.0440585	*
ASV2348	Fungi	Ascomycota	Leotiomycetes	Helotiales		Leohumicola		-0.238039	0.0440597	*
ASV4994	Fungi	Ascomycota	Dothideomycetes	Pleosporales	Pleosporaceae	Drechslera		-0.238014	0.0440832	*
ASV3416	Fungi	Rozellomycota						-0.237849	0.0442344	*
ASV14459	Fungi	Ascomycota	Dothideomycetes	Mytilinidiales	Mytilinidiaceae			-0.237611	0.0444529	*
ASV2980	Fungi	Ascomycota	Leotiomycetes	Helotiales				-0.237404	0.0446443	*
ASV1611	Fungi	Ascomycota	Sordariomycetes	Hypocreales	Clavicipitaceae	Metapochonia	bulbillosa	-0.237181	0.044851	*
ASV3594	Fungi	Basidiomycota	Microbotryomycetes	Leucosporidiales				-0.237155	0.0448751	*
ASV1539	Fungi	Basidiomycota	Tremellomycetes	Tremellales	Trimorphomycetaceae	Saitozyma	podzolica	-0.237126	0.0449024	*
ASV6976	Fungi	Ascomycota						-0.236929	0.0450854	*
ASV5944	Fungi	Ascomycota	Sordariomycetes	Hypocreales	Clavicipitaceae	Metarhizium	flavoviride	-0.236236	0.0457364	*
ASV1380	Fungi	Ascomycota						-0.236182	0.0457874	*
ASV1427	Fungi	Basidiomycota	Tremellomycetes	Tremellales	Tremellaceae	Tremella	diploschistina	-0.236118	0.0458474	*
ASV2813	Fungi							-0.23577	0.0461777	*
ASV121	Fungi	Basidiomycota	Tremellomycetes	Tremellales	Syzygosporaceae	Syzygospora	effibulata	-0.235663	0.0462796	*
ASV9986	Fungi	Basidiomycota	Microbotryomycetes	Sporidiobolales	Sporidiobolaceae	Rhodotorula		-0.235553	0.0463851	*
ASV3709	Fungi	Ascomycota	Archaeorhizomycetes	Archaeorhizomycetales	Archaeorhizomycetaceae	Archaeorhizomyces		-0.235499	0.0464366	*
ASV14951	Fungi							-0.235313	0.0466141	*
ASV8478	Fungi	Basidiomycota						-0.235274	0.0466519	*
ASV2209	Fungi	Basidiomycota						-0.235224	0.0466997	*
ASV5831	Fungi							-0.235169	0.0467524	*
ASV6838	Fungi	Ascomycota	Leotiomycetes	Helotiales	Myxotrichaceae	Oidiodendron		-0.235033	0.0468834	*
ASV4887	Fungi	Basidiomycota	Tremellomycetes	Tremellales	Trimorphomycetaceae	Saitozyma	paraflava	-0.234749	0.0471582	*
ASV12493	Fungi	Basidiomycota						-0.234742	0.0471643	*
ASV12109	Fungi							-0.23438	0.0475159	*
ASV2087	Fungi	Mortierellomycota	Mortierellomycetes	Mortierellales	Mortierellaceae	Mortierella		-0.234318	0.0475763	*
ASV6075	Fungi	Ascomycota	Sordariomycetes	Chaetosphaeriales	Chaetosphaeriaceae			-0.234295	0.0475987	*
ASV3305	Fungi	Chytridiomycota	GS13					-0.234293	0.0476005	*
ASV8714	Fungi	Ascomycota	Sordariomycetes	Xylariales	Sporocadaceae	Discosia	pseudoartocreas	-0.234157	0.047734	*
ASV676	Fungi							-0.233327	0.0485514	*
ASV890	Fungi	Ascomycota	Archaeorhizomycetes	Archaeorhizomycetales	Archaeorhizomycetaceae	Archaeorhizomyces		-0.233327	0.0485514	*
ASV930	Fungi	Basidiomycota	Tremellomycetes	Tremellales	Trimorphomycetaceae	Saitozyma	podzolica	-0.233327	0.0485514	*
ASV1450	Fungi	Chytridiomycota	Spizellomycetes	Spizellomycetales	Spizellomycetaceae	Spizellomyces		-0.233327	0.0485514	*
ASV1464	Fungi	Ascomycota	Archaeorhizomycetes	Archaeorhizomycetales	Archaeorhizomycetaceae	Archaeorhizomyces		-0.233327	0.0485514	*
ASV1546	Fungi	Basidiomycota	Tremellomycetes	Tremellales	Trimorphomycetaceae	Saitozyma	podzolica	-0.233327	0.0485514	*
ASV2041	Fungi	Chytridiomycota	GS13					-0.233327	0.0485514	*
ASV2145	Fungi	Ascomycota	Archaeorhizomycetes	Archaeorhizomycetales	Archaeorhizomycetaceae	Archaeorhizomyces		-0.233327	0.0485514	*
ASV2861	Fungi	Basidiomycota	Tremellomycetes	Tremellales	Bulleribasidiaceae	Vishniacozyma	victoriae	-0.233327	0.0485514	*
ASV2983	Fungi	Basidiomycota	Tremellomycetes	Tremellales	Rhynchogastremataceae			-0.233327	0.0485514	*
ASV3304	Fungi							-0.233327	0.0485514	*
ASV3590	Fungi	Mortierellomycota	Mortierellomycetes	Mortierellales	Mortierellaceae	Mortierella		-0.233327	0.0485514	*
ASV3736	Fungi							-0.233327	0.0485514	*
ASV4252	Fungi	Basidiomycota	Agaricomycetes	Cantharellales	Ceratobasidiaceae	Ceratobasidium		-0.233327	0.0485514	*
ASV4309	Fungi	Ascomycota	Sordariomycetes	Sordariales				-0.233327	0.0485514	*
ASV4747	Fungi	Basidiomycota	Tremellomycetes	Filobasidiales	Piskurozymaceae	Solicoccozyma	aeria	-0.233327	0.0485514	*
ASV4835	Fungi	Ascomycota	Dothideomycetes	Pleosporales	Phaeosphaeriaceae			-0.233327	0.0485514	*
ASV4966	Fungi	Chytridiomycota	Spizellomycetes	Spizellomycetales				-0.233327	0.0485514	*
ASV5173	Fungi	Ascomycota	Archaeorhizomycetes	Archaeorhizomycetales	Archaeorhizomycetaceae	Archaeorhizomyces		-0.233327	0.0485514	*
ASV5722	Fungi	Ascomycota	Eurotiomycetes	Eurotiales	Trichocomaceae	Talaromyces		-0.233327	0.0485514	*
ASV5869	Fungi	Ascomycota	Orbiliomycetes	Orbiliales	Orbiliaceae	Orbilia		-0.233327	0.0485514	*
ASV6385	Fungi	Ascomycota	Orbiliomycetes	Orbiliales	Orbiliaceae	Orbilia		-0.233327	0.0485514	*
ASV6826	Fungi	Basidiomycota	Agaricomycetes	Cantharellales	Ceratobasidiaceae			-0.233327	0.0485514	*
ASV6929	Fungi	Ascomycota	Eurotiomycetes	Chaetothyriales	Herpotrichiellaceae			-0.233327	0.0485514	*
ASV7081	Fungi	Basidiomycota	Agaricomycetes					-0.233327	0.0485514	*
ASV7274	Fungi	Ascomycota	Archaeorhizomycetes	Archaeorhizomycetales	Archaeorhizomycetaceae	Archaeorhizomyces		-0.233327	0.0485514	*
ASV7275	Fungi	Ascomycota	Eurotiomycetes	Chaetothyriales	Herpotrichiellaceae	Cladophialophora		-0.233327	0.0485514	*
ASV7615	Fungi	Ascomycota	Leotiomycetes	Helotiales				-0.233327	0.0485514	*
ASV7770	Fungi	Ascomycota	Leotiomycetes	Helotiales	Dermateaceae	Mollisia		-0.233327	0.0485514	*
ASV7840	Fungi	Ascomycota	Leotiomycetes	Helotiales				-0.233327	0.0485514	*
ASV8145	Fungi	Chytridiomycota	Spizellomycetes	Spizellomycetales	Spizellomycetaceae	Spizellomyces		-0.233327	0.0485514	*
ASV8217	Fungi							-0.233327	0.0485514	*
ASV8568	Fungi	Basidiomycota	Tremellomycetes					-0.233327	0.0485514	*
ASV8663	Fungi	Ascomycota	Dothideomycetes	Pleosporales	Didymosphaeriaceae	Laburnicola		-0.233327	0.0485514	*
ASV8979	Fungi	Ascomycota	Dothideomycetes	Capnodiales	Teratosphaeriaceae			-0.233327	0.0485514	*
ASV9567	Fungi							-0.233327	0.0485514	*
ASV9568	Fungi	Basidiomycota	Agaricomycetes	Cantharellales	Ceratobasidiaceae	Waitea	var._circinata	-0.233327	0.0485514	*
ASV10074	Fungi	Ascomycota	Leotiomycetes	Helotiales	Hyaloscyphaceae	Pezizella		-0.233327	0.0485514	*
ASV10207	Fungi	Ascomycota	Eurotiomycetes	Chaetothyriales	Herpotrichiellaceae			-0.233327	0.0485514	*
ASV10356	Fungi	Basidiomycota	Agaricomycetes	Auriculariales				-0.233327	0.0485514	*
ASV10521	Fungi							-0.233327	0.0485514	*
ASV10522	Fungi	Ascomycota	Leotiomycetes	Helotiales	Helotiaceae	Articulospora	proliferata	-0.233327	0.0485514	*
ASV10845	Fungi	Ascomycota	Dothideomycetes	Pleosporales	Didymosphaeriaceae	Paraphaeosphaeria	michotii	-0.233327	0.0485514	*
ASV11020	Fungi	Basidiomycota						-0.233327	0.0485514	*
ASV11215	Fungi	Ascomycota	Eurotiomycetes	Chaetothyriales	Herpotrichiellaceae			-0.233327	0.0485514	*
ASV11216	Fungi	Ascomycota	Dothideomycetes	Tubeufiales	Tubeufiaceae	Helicoma	fumosum	-0.233327	0.0485514	*
ASV11217	Fungi	Basidiomycota	Agaricomycetes	Agaricales	Clavariaceae	Clavaria	falcata	-0.233327	0.0485514	*
ASV11396	Fungi	Basidiomycota	Tremellomycetes	Tremellales	Bulleribasidiaceae	Dioszegia	buhagiarii	-0.233327	0.0485514	*
ASV11397	Fungi	Ascomycota	Orbiliomycetes	Orbiliales	Orbiliaceae	Dactylella	rhopalota	-0.233327	0.0485514	*
ASV11559	Fungi	Ascomycota	Sordariomycetes	Sordariales	Lasiosphaeriaceae	Podospora		-0.233327	0.0485514	*
ASV11560	Fungi	Basidiomycota	Agaricomycetes	Agaricales	Cortinariaceae	Cortinarius	saturatus	-0.233327	0.0485514	*
ASV12019	Fungi	Basidiomycota	Agaricostilbomycetes	Agaricostilbales	Chionosphaeraceae	Kurtzmanomyces		-0.233327	0.0485514	*
ASV12020	Fungi	Ascomycota	Sordariomycetes	Sordariales	Lasiosphaeriaceae			-0.233327	0.0485514	*
ASV12021	Fungi							-0.233327	0.0485514	*
ASV12248	Fungi	Ascomycota	Eurotiomycetes	Chaetothyriales	Herpotrichiellaceae			-0.233327	0.0485514	*
ASV12745	Fungi	Ascomycota						-0.233327	0.0485514	*
ASV12746	Fungi	Ascomycota	Sordariomycetes	Sordariales	Lasiosphaeriaceae	Apodospora		-0.233327	0.0485514	*
ASV12747	Fungi	Glomeromycota	Glomeromycetes	Glomerales	Glomeraceae	Glomus	invermaium	-0.233327	0.0485514	*
ASV12748	Fungi							-0.233327	0.0485514	*
ASV13026	Fungi	Basidiomycota	Tremellomycetes	Tremellales	Rhynchogastremataceae	Papiliotrema	nemorosus	-0.233327	0.0485514	*
ASV13027	Fungi	Ascomycota	Leotiomycetes	Helotiales	Helotiaceae	Glarea		-0.233327	0.0485514	*
ASV13272	Fungi	Basidiomycota	Agaricomycetes	Russulales	Lachnocladiaceae	Vararia		-0.233327	0.0485514	*
ASV13553	Fungi	Ascomycota						-0.233327	0.0485514	*
ASV13554	Fungi	Basidiomycota						-0.233327	0.0485514	*
ASV13555	Fungi	Basidiomycota	Agaricomycetes	Cantharellales	Ceratobasidiaceae			-0.233327	0.0485514	*
ASV13894	Fungi	Ascomycota						-0.233327	0.0485514	*
ASV13895	Fungi	Ascomycota	Leotiomycetes	Helotiales		Leptodontidium		-0.233327	0.0485514	*
ASV13896	Fungi	Basidiomycota	Agaricomycetes	Agaricales	Cortinariaceae	Cortinarius	saturatus	-0.233327	0.0485514	*
ASV14211	Fungi							-0.233327	0.0485514	*
ASV14588	Fungi							-0.233327	0.0485514	*
ASV14589	Fungi	Ascomycota						-0.233327	0.0485514	*
ASV14590	Fungi	Ascomycota						-0.233327	0.0485514	*
ASV14591	Fungi							-0.233327	0.0485514	*
ASV14592	Fungi	Ascomycota						-0.233327	0.0485514	*
ASV14593	Fungi	Basidiomycota						-0.233327	0.0485514	*
ASV14594	Fungi							-0.233327	0.0485514	*
ASV14595	Fungi							-0.233327	0.0485514	*
ASV14972	Fungi	Ascomycota						-0.233327	0.0485514	*
ASV6521	Fungi	Basidiomycota	Agaricomycetes	Agaricales	Entolomataceae	Entoloma	sericeum	-0.233327	0.0485514	*
ASV15414	Fungi	Ascomycota						-0.233327	0.0485514	*
ASV15415	Fungi	Ascomycota	Sordariomycetes	Sordariales	Lasiosphaeriaceae	Cercophora	mirabilis	-0.233327	0.0485514	*
ASV15416	Fungi	Ascomycota						-0.233327	0.0485514	*
ASV15417	Fungi	Ascomycota						-0.233327	0.0485514	*
ASV15418	Fungi	Ascomycota						-0.233327	0.0485514	*
ASV15892	Fungi	Basidiomycota	Agaricomycetes	Auriculariales				-0.233327	0.0485514	*
ASV15893	Fungi	Basidiomycota	Agaricomycetes	Tremellodendropsidales				-0.233327	0.0485514	*
ASV15894	Fungi	Basidiomycota	Cystobasidiomycetes	Erythrobasidiales	Erythrobasidiaceae	Erythrobasidium	yunnanense	-0.233327	0.0485514	*
ASV15895	Fungi	Basidiomycota						-0.233327	0.0485514	*
ASV15896	Fungi	Basidiomycota	Agaricomycetes	Agaricales	Cortinariaceae	Cortinarius	saturatus	-0.233327	0.0485514	*
ASV15897	Fungi	Basidiomycota	Agaricomycetes	Cantharellales	Ceratobasidiaceae	Thanatephorus	cucumeris	-0.233327	0.0485514	*
ASV15898	Fungi	Aphelidiomycota						-0.233327	0.0485514	*
ASV16939	Fungi	Ascomycota	Sordariomycetes	Xylariales	Sporocadaceae	Discosia		-0.233327	0.0485514	*
ASV16940	Fungi	Ascomycota	Dothideomycetes	Microthyriales		Neoscolecobasidium	agapanthi	-0.233327	0.0485514	*
ASV16941	Fungi	Ascomycota						-0.233327	0.0485514	*
ASV17528	Fungi	Basidiomycota	Cystobasidiomycetes					-0.233327	0.0485514	*
ASV17529	Fungi	Rozellomycota		GS11				-0.233327	0.0485514	*
ASV18227	Fungi	Mortierellomycota	Mortierellomycetes	Mortierellales				-0.233327	0.0485514	*
ASV18228	Fungi							-0.233327	0.0485514	*
ASV18229	Fungi	Basidiomycota	Agaricostilbomycetes	Agaricostilbales	Kondoaceae	Kondoa		-0.233327	0.0485514	*
ASV18996	Fungi	Ascomycota						-0.233327	0.0485514	*
ASV18997	Fungi	Ascomycota	Dothideomycetes	Pleosporales		Pseudorobillarda	sojae	-0.233327	0.0485514	*
ASV18998	Fungi	Ascomycota						-0.233327	0.0485514	*
ASV10063	Fungi							-0.233228	0.0486495	*
ASV5687	Fungi							-0.233226	0.0486514	*
ASV2233	Fungi	Ascomycota	Leotiomycetes	Helotiales		Leptodontidium		-0.233195	0.0486823	*
ASV595	Fungi	Mortierellomycota	Mortierellomycetes	Mortierellales	Mortierellaceae	Mortierella	gemmifera	-0.233111	0.0487653	*
ASV2416	Fungi							-0.233057	0.0488196	*
ASV4807	Fungi	Ascomycota						-0.233049	0.0488274	*
ASV3032	Fungi							-0.233035	0.0488418	*
ASV840	Fungi							-0.232741	0.049135	*
ASV6077	Fungi	Ascomycota	Dothideomycetes	Pleosporales	Didymosphaeriaceae	Paraconiothyrium	fuckelii	-0.232579	0.0492972	*
ASV708	Fungi	Ascomycota	Sordariomycetes	Hypocreales		Acremonium	spinosum	-0.232541	0.0493359	*
ASV982	Fungi							-0.232445	0.0494327	*
ASV6671	Fungi							-0.232421	0.0494568	*
ASV74	Fungi	Ascomycota	Leotiomycetes	Helotiales	Myxotrichaceae	Oidiodendron		-0.232387	0.0494908	*
ASV3760	Fungi							-0.231916	0.0499671	*
ASV5395	Fungi	Ascomycota	Lecanoromycetes					-0.231909	0.0499736	*
